# Supplementary material for: Sustainability consciousness among nursing students in Egypt: a cross-sectional study
Source: BMC Nurs. 2024 May 21;23:343. doi: 10.1186/s12912-024-01990-1 (PMC11110242; doi:10.1186/s12912-024-01990-1)
Supplement: Supplementary file 1 — Additional file 1. [file 12912_2024_1990_MOESM1_ESM.xls]

## Sheet: raw data
University	Age	Sex	Academicy	Resid	Fincome	Marital	SDGSKn	SDGSsouKn	Q1ENvKno	reQ2ENvKno	Q3ENvKno	Q4ENvKno	Q5ENvKno	Q6ENvKno	TEnvKnowingness	prcentTEnvKnowingness	CatTEnvKnowingness	Q7SocKno	Q8SocKno	Q9SocKno	Q10SocKno	Q11SocKno	Q12SocKno	Q13SocKno	Q14SocKno	TSocialKnowingness	PercentSocialKnowingness	CatSocialKnowingness	Q15EcoKno	Q16EcoKno	Q17EcoKno	Q18EcoKno	TEconomicKnowingness	PercentTEconomicKnowingness	CateconomicKnowingness	Sustainabilityknowingness	PercentSustknowingness	CatSustainKnowingness	reQ19EnvAtt	Q20ENvAtt	Q21ENvAtt	reQ22ENvAtt	TEnvAttitude	PercentTEnvAttitude	CatEnvAttitude	Q23SocAtt	Q24SocAtt	Q25SocAtt	Q26SocAtt
1	1	2	1	1	1	1	2	7	5	2	1	5	1	1	15	50	2	1	1	1	5	5	1	1	1	16	40	3	1	1	1	1	4	20	3	35	38.8889	3	1	5	1	1	8	40	3	5	1	1	1
1	1	2	1	1	1	1	1	4	5	1	1	5	5	5	22	73.3333	2	5	5	1	5	5	5	5	5	36	90	1	5	5	5	1	16	80	1	74	82.2222	1	1	1	5	1	8	40	3	5	5	5	5
1	1	2	1	1	1	1	2	7	3	2	1	1	1	1	9	30	3	3	3	1	1	1	1	1	3	14	35	3	1	1	1	1	4	20	3	27	30	3	1	1	1	2	5	25	3	1	1	1	1
1	2	2	1	1	1	1	2	7	1	2	1	1	1	1	7	23.3333	3	1	1	1	1	1	1	1	1	8	20	3	1	1	1	1	4	20	3	19	21.1111	3	2	1	1	1	5	25	3	1	1	1	1
1	2	2	1	1	1	1	1	1	3	2	1	1	3	1	11	36.6667	3	1	2	3	3	1	2	2	1	15	37.5	3	1	5	3	3	12	60	2	38	42.2222	3	1	1	1	1	4	20	3	1	3	2	2
1	1	2	1	1	1	1	2	7	1	2	1	5	1	1	11	36.6667	3	1	3	5	5	5	1	1	1	22	55	2	1	1	1	3	6	30	3	39	43.3333	3	2	3	3	2	10	50	2	1	3	3	3
1	2	1	1	1	1	1	2	7	5	1	5	5	1	5	22	73.3333	2	5	5	5	5	5	5	1	5	36	90	1	5	5	5	5	20	100	1	78	86.6667	1	1	3	1	1	6	30	3	5	1	1	1
1	1	2	1	1	1	1	2	7	1	2	3	1	5	1	13	43.3333	3	1	1	5	1	1	5	5	1	20	50	2	1	1	1	1	4	20	3	37	41.1111	3	1	1	1	3	6	30	3	1	2	1	5
1	1	2	1	1	2	1	1	3	1	1	1	1	1	1	6	20	3	1	1	1	1	1	1	1	1	8	20	3	1	1	1	1	4	20	3	18	20	3	2	1	1	1	5	25	3	1	1	3	1
1	1	2	1	1	1	1	2	7	1	1	1	1	3	2	9	30	3	1	1	1	1	1	5	1	1	12	30	3	1	1	5	1	8	40	3	29	32.2222	3	1	1	1	1	4	20	3	1	1	3	3
1	1	2	1	1	2	1	2	7	5	1	5	5	5	5	26	86.6667	1	5	5	5	5	5	5	5	5	40	100	1	5	5	5	1	16	80	1	82	91.1111	1	1	5	5	1	12	60	2	5	5	5	5
1	1	2	1	1	2	1	2	7	3	2	1	1	3	5	15	50	2	1	1	1	1	1	1	1	2	9	22.5	3	1	1	3	5	10	50	2	34	37.7778	3	2	5	1	1	9	45	3	1	2	3	1
1	1	2	1	1	1	1	2	7	3	3	3	3	3	3	18	60	2	3	3	3	3	3	3	3	3	24	60	2	3	3	3	3	12	60	2	54	60	2	3	3	3	3	12	60	2	3	3	3	3
1	1	1	1	1	1	1	1	4	1	2	1	1	1	1	7	23.3333	3	1	3	1	2	3	1	1	3	15	37.5	3	5	1	1	1	8	40	3	30	33.3333	3	2	3	1	1	7	35	3	1	3	3	3
1	1	2	1	1	1	1	1	4	1	1	3	5	1	5	16	53.3333	2	5	5	5	5	5	5	5	5	40	100	1	5	5	5	5	20	100	1	76	84.4444	1	1	5	5	3	14	70	2	5	5	5	1
1	1	2	1	1	1	1	2	7	5	1	1	1	3	5	16	53.3333	2	1	5	1	5	5	5	5	5	32	80	1	5	5	5	1	16	80	1	64	71.1111	2	2	5	1	1	9	45	3	5	3	5	3
1	1	2	1	1	1	1	1	6	1	1	1	1	1	1	6	20	3	1	1	1	5	1	1	1	1	12	30	3	1	1	1	1	4	20	3	22	24.4444	3	2	1	1	1	5	25	3	1	5	5	5
1	1	1	1	1	1	1	2	7	1	1	1	5	5	1	14	46.6667	3	1	5	1	1	1	5	1	1	16	40	3	1	5	5	3	14	70	2	44	48.8889	3	1	5	1	3	10	50	2	5	1	1	1
1	1	2	1	1	1	1	2	7	1	2	1	5	1	5	15	50	2	1	1	1	5	1	1	1	5	16	40	3	5	5	5	5	20	100	1	51	56.6667	2	1	5	1	5	12	60	2	5	5	5	5
1	1	1	1	1	1	1	1	3	3	1	3	5	5	5	22	73.3333	2	3	1	1	1	1	5	3	3	18	45	3	5	1	3	3	12	60	2	52	57.7778	2	1	5	5	1	12	60	2	3	1	1	3
1	1	1	1	1	2	1	2	7	5	5	5	5	5	5	30	100	1	5	5	3	1	5	5	1	5	30	75	1	5	5	5	1	16	80	1	76	84.4444	1	2	5	1	5	13	65	2	5	5	5	3
1	1	1	1	1	1	1	2	7	5	2	5	5	5	5	27	90	1	5	5	5	1	5	1	5	5	32	80	1	5	1	1	1	8	40	3	67	74.4444	2	2	5	1	5	13	65	2	5	5	5	5
1	1	2	1	1	1	1	1	4	1	1	3	5	1	5	16	53.3333	2	2	1	5	5	1	1	3	1	19	47.5	3	1	3	5	1	10	50	2	45	50	2	1	5	5	5	16	80	1	3	1	5	1
1	1	2	1	1	1	1	1	3	5	1	1	5	5	5	22	73.3333	2	5	5	5	5	5	5	5	5	40	100	1	5	5	5	5	20	100	1	82	91.1111	1	1	5	5	1	12	60	2	5	3	5	5
1	1	2	1	1	1	1	1	2	5	2	1	1	2	1	12	40	3	1	5	5	1	5	5	5	1	28	70	2	5	5	3	3	16	80	1	56	62.2222	2	2	1	1	1	5	25	3	5	2	1	5
1	2	2	1	1	1	1	2	7	1	1	1	1	1	1	6	20	3	1	1	1	1	1	1	1	1	8	20	3	1	1	1	1	4	20	3	18	20	3	1	1	1	1	4	20	3	1	1	1	1
1	1	1	1	2	1	1	2	7	1	1	5	1	5	5	18	60	2	1	5	1	5	1	1	1	1	16	40	3	1	1	1	1	4	20	3	38	42.2222	3	1	1	1	1	4	20	3	1	1	1	1
1	1	2	1	2	1	1	2	7	1	1	5	5	1	1	14	46.6667	3	1	1	1	1	1	1	1	1	8	20	3	1	1	1	1	4	20	3	26	28.8889	3	1	1	1	1	4	20	3	1	1	1	1
1	1	2	1	2	1	1	2	7	1	2	1	1	1	1	7	23.3333	3	1	1	1	1	1	1	1	1	8	20	3	1	1	1	1	4	20	3	19	21.1111	3	1	1	1	1	4	20	3	1	1	1	1
1	1	2	1	2	2	1	2	7	1	1	1	1	1	1	6	20	3	1	1	1	1	5	5	1	1	16	40	3	1	1	1	1	4	20	3	26	28.8889	3	1	1	1	5	8	40	3	5	1	5	1
1	1	1	1	1	1	1	1	4	1	2	1	1	1	1	7	23.3333	3	1	3	1	1	1	1	1	1	10	25	3	1	1	1	1	4	20	3	21	23.3333	3	2	3	1	1	7	35	3	1	1	1	1
1	1	1	1	2	2	1	2	7	1	1	5	5	5	5	22	73.3333	2	5	5	5	5	5	5	5	5	40	100	1	5	5	5	5	20	100	1	82	91.1111	1	5	5	5	1	16	80	1	5	5	5	5
1	1	1	1	1	1	1	1	4	5	1	5	5	5	5	26	86.6667	1	5	1	1	1	5	5	5	5	28	70	2	5	5	5	5	20	100	1	74	82.2222	1	5	5	5	5	20	100	1	5	1	5	5
1	1	1	1	2	1	1	2	7	1	1	5	5	1	5	18	60	2	5	5	5	5	5	5	5	5	40	100	1	5	5	5	1	16	80	1	74	82.2222	1	3	5	5	1	14	70	2	1	1	5	5
1	1	2	1	2	1	1	2	7	1	2	5	1	1	1	11	36.6667	3	1	1	1	5	5	1	1	1	16	40	3	1	1	1	1	4	20	3	31	34.4444	3	2	1	1	3	7	35	3	1	1	1	1
1	2	2	1	1	1	1	1	6	1	1	1	1	1	1	6	20	3	1	1	1	1	1	3	1	1	10	25	3	1	1	1	1	4	20	3	20	22.2222	3	3	1	1	2	7	35	3	1	1	1	1
1	1	2	1	1	1	1	2	7	1	5	5	1	1	1	14	46.6667	3	1	1	1	1	1	5	1	1	12	30	3	1	1	1	1	4	20	3	30	33.3333	3	1	5	1	5	12	60	2	1	5	5	5
1	1	2	1	2	1	1	2	7	1	1	1	5	1	1	10	33.3333	3	1	1	1	5	1	1	1	1	12	30	3	1	5	5	1	12	60	2	34	37.7778	3	2	5	1	1	9	45	3	1	2	1	1
1	1	1	1	1	1	1	2	7	1	1	1	1	5	1	10	33.3333	3	5	5	1	1	1	1	1	1	16	40	3	5	1	1	1	8	40	3	34	37.7778	3	3	5	1	1	10	50	2	1	2	5	1
1	1	1	1	2	1	1	1	4	5	1	1	1	1	5	14	46.6667	3	5	5	5	5	5	5	1	5	36	90	1	5	5	5	1	16	80	1	66	73.3333	2	1	3	1	5	10	50	2	5	1	1	3
1	1	2	1	2	1	1	1	4	1	1	3	5	1	5	16	53.3333	2	5	1	3	1	5	1	5	5	26	65	2	1	5	5	5	16	80	1	58	64.4444	2	1	5	5	1	12	60	2	5	1	2	2
1	1	2	1	1	1	1	1	4	5	1	5	5	5	5	26	86.6667	1	5	5	5	5	5	5	5	5	40	100	1	5	5	5	5	20	100	1	86	95.5556	1	1	5	5	5	16	80	1	5	5	5	5
1	1	2	1	2	2	1	2	7	1	2	5	5	1	1	15	50	2	1	3	1	5	5	5	1	5	26	65	2	5	1	1	1	8	40	3	49	54.4444	2	2	5	3	1	11	55	2	1	2	1	1
1	1	2	1	1	1	1	2	7	5	1	1	1	5	5	18	60	2	1	1	5	5	5	5	1	5	28	70	2	5	5	5	1	16	80	1	62	68.8889	2	1	5	1	5	12	60	2	5	1	5	5
1	1	2	1	2	1	1	2	7	1	2	3	1	3	1	11	36.6667	3	1	1	3	1	1	1	1	1	10	25	3	1	1	1	1	4	20	3	25	27.7778	3	1	5	1	3	10	50	2	5	1	3	3
1	1	2	1	2	2	1	1	1	1	2	5	5	5	1	19	63.3333	2	5	5	1	5	5	5	5	5	36	90	1	5	5	5	5	20	100	1	75	83.3333	1	2	1	1	1	5	25	3	1	1	1	5
1	1	2	1	2	2	1	1	1	1	2	1	1	1	1	7	23.3333	3	1	1	1	1	1	1	1	1	8	20	3	1	1	1	1	4	20	3	19	21.1111	3	2	1	1	2	6	30	3	1	1	1	1
1	1	2	1	1	2	1	1	4	1	2	1	1	1	1	7	23.3333	3	1	1	1	1	1	1	1	1	8	20	3	1	1	1	1	4	20	3	19	21.1111	3	2	1	1	1	5	25	3	5	1	1	1
1	1	2	1	1	1	1	2	7	5	2	1	1	2	1	12	40	3	1	1	5	1	5	5	5	5	28	70	2	5	5	5	1	16	80	1	56	62.2222	2	2	5	5	5	17	85	1	1	1	5	5
1	1	1	1	1	1	1	2	7	3	1	5	1	3	3	16	53.3333	2	1	3	1	3	1	5	1	3	18	45	3	1	1	1	1	4	20	3	38	42.2222	3	3	1	1	3	8	40	3	1	1	1	1
1	1	1	1	2	2	1	1	6	1	1	1	1	3	1	8	26.6667	3	1	1	1	1	1	1	1	1	8	20	3	1	1	1	1	4	20	3	20	22.2222	3	1	1	3	5	10	50	2	1	1	5	1
1	1	2	1	1	2	1	2	7	1	2	5	1	1	1	11	36.6667	3	3	1	2	1	1	1	5	5	19	47.5	3	3	1	1	3	8	40	3	38	42.2222	3	2	5	1	1	9	45	3	5	1	5	1
1	1	1	1	2	1	1	1	4	5	2	1	1	1	1	11	36.6667	3	1	1	1	1	1	5	1	5	16	40	3	1	1	5	1	8	40	3	35	38.8889	3	1	1	1	1	4	20	3	1	1	1	1
1	1	2	1	2	1	1	2	7	1	2	1	1	1	1	7	23.3333	3	1	1	1	1	1	1	1	1	8	20	3	1	1	1	1	4	20	3	19	21.1111	3	1	1	1	1	4	20	3	1	1	1	1
1	1	2	1	2	1	1	1	6	1	1	1	1	1	5	10	33.3333	3	5	1	5	1	1	5	1	5	24	60	2	5	1	1	1	8	40	3	42	46.6667	3	1	5	5	5	16	80	1	5	1	5	2
1	1	2	1	1	1	1	2	7	5	1	1	1	1	1	10	33.3333	3	1	1	1	1	1	1	1	1	8	20	3	1	1	5	1	8	40	3	26	28.8889	3	5	5	1	5	16	80	1	5	5	5	1
1	1	1	1	2	1	1	1	4	1	1	1	3	5	3	14	46.6667	3	5	1	3	1	3	1	3	3	20	50	2	1	1	1	3	6	30	3	40	44.4444	3	1	5	1	1	8	40	3	3	3	3	3
1	2	2	1	2	1	1	2	7	1	2	1	1	1	1	7	23.3333	3	1	1	2	1	5	1	5	5	21	52.5	2	3	1	1	1	6	30	3	34	37.7778	3	2	1	1	2	6	30	3	1	3	1	1
1	1	2	1	2	1	1	1	4	5	5	1	5	5	5	26	86.6667	1	5	1	5	5	5	3	1	1	26	65	2	5	5	5	1	16	80	1	68	75.5556	1	2	1	1	2	6	30	3	1	2	1	1
1	1	2	1	2	1	1	2	7	5	1	5	1	5	5	22	73.3333	2	1	5	5	5	5	5	5	5	36	90	1	5	1	1	1	8	40	3	66	73.3333	2	5	5	5	3	18	90	1	5	3	5	1
1	1	2	1	2	1	1	2	7	5	1	5	5	1	5	22	73.3333	2	5	1	3	3	1	2	1	1	17	42.5	3	1	3	2	2	8	40	3	47	52.2222	2	2	1	1	2	6	30	3	1	2	1	1
1	1	2	1	2	1	1	1	4	5	5	1	1	1	5	18	60	2	5	5	1	5	5	5	1	5	32	80	1	5	5	5	5	20	100	1	70	77.7778	1	2	1	1	1	5	25	3	1	2	5	1
1	1	2	1	2	1	1	1	4	1	2	1	1	1	1	7	23.3333	3	1	1	1	1	1	1	1	1	8	20	3	1	1	1	1	4	20	3	19	21.1111	3	2	1	1	2	6	30	3	1	1	3	1
1	2	2	1	2	1	1	1	4	1	2	1	1	5	1	11	36.6667	3	1	1	1	1	1	1	1	1	8	20	3	1	1	1	1	4	20	3	23	25.5556	3	1	1	1	1	4	20	3	1	1	2	1
1	1	2	1	2	2	1	2	7	5	1	5	5	5	5	26	86.6667	1	5	5	3	1	5	5	1	5	30	75	1	1	1	5	1	8	40	3	64	71.1111	2	1	1	5	1	8	40	3	5	3	5	1
1	1	2	1	2	1	1	1	3	1	1	5	5	5	1	18	60	2	5	5	1	1	1	5	5	5	28	70	2	1	1	1	1	4	20	3	50	55.5556	2	2	1	5	3	11	55	2	1	3	1	5
1	1	2	1	2	2	1	2	7	5	1	5	5	5	5	26	86.6667	1	5	5	1	5	5	5	5	5	36	90	1	1	5	5	5	16	80	1	78	86.6667	1	1	5	5	3	14	70	2	5	3	5	5
1	1	1	1	1	1	1	1	4	1	2	5	1	1	5	15	50	2	3	1	5	5	1	1	1	1	18	45	3	1	1	1	1	4	20	3	37	41.1111	3	1	1	1	5	8	40	3	1	1	3	1
1	2	1	1	1	2	1	2	7	5	1	1	5	1	5	18	60	2	1	1	5	5	5	1	1	1	20	50	2	1	1	1	1	4	20	3	42	46.6667	3	2	1	1	1	5	25	3	1	1	1	5
1	1	1	1	1	1	1	1	4	1	1	1	1	1	3	8	26.6667	3	1	1	3	1	1	5	5	5	22	55	2	1	1	1	1	4	20	3	34	37.7778	3	3	1	3	1	8	40	3	1	1	1	1
1	1	2	1	1	2	1	2	7	1	2	1	1	1	1	7	23.3333	3	1	3	2	1	1	1	1	1	11	27.5	3	1	1	5	3	10	50	2	28	31.1111	3	1	5	1	1	8	40	3	1	2	1	1
1	1	2	1	2	1	1	2	7	3	1	2	1	3	3	13	43.3333	3	3	3	3	3	3	1	3	3	22	55	2	3	1	3	3	10	50	2	45	50	2	1	3	1	1	6	30	3	1	1	3	3
1	1	2	1	1	1	1	1	1	5	1	5	5	5	5	26	86.6667	1	5	5	3	5	5	5	1	1	30	75	1	5	5	5	5	20	100	1	76	84.4444	1	1	5	5	5	16	80	1	5	1	5	5
1	1	2	1	2	1	1	1	4	5	2	1	1	3	5	17	56.6667	2	5	1	1	1	5	1	1	5	20	50	2	1	5	5	1	12	60	2	49	54.4444	2	3	1	1	1	6	30	3	1	1	5	1
1	1	2	1	2	1	1	2	7	1	2	1	1	1	1	7	23.3333	3	1	1	1	1	1	1	1	1	8	20	3	1	1	1	1	4	20	3	19	21.1111	3	2	1	1	1	5	25	3	1	2	1	1
1	1	1	1	2	1	1	1	4	5	1	1	1	2	3	13	43.3333	3	3	1	1	1	1	1	1	1	10	25	3	1	1	1	1	4	20	3	27	30	3	1	1	1	1	4	20	3	1	1	1	1
1	1	1	1	2	1	1	1	4	5	1	1	1	2	3	13	43.3333	3	3	1	1	1	1	1	1	1	10	25	3	1	1	1	1	4	20	3	27	30	3	1	1	1	1	4	20	3	1	1	1	1
1	1	2	1	2	1	1	2	7	5	1	1	1	1	1	10	33.3333	3	1	1	1	5	1	5	5	1	20	50	2	1	1	5	1	8	40	3	38	42.2222	3	2	1	1	1	5	25	3	5	1	5	5
1	1	2	1	1	1	1	1	2	5	1	1	1	1	1	10	33.3333	3	1	1	1	5	5	5	1	1	20	50	2	1	1	1	5	8	40	3	38	42.2222	3	1	1	1	1	4	20	3	1	1	1	5
1	1	2	1	2	1	1	1	4	1	2	1	1	1	1	7	23.3333	3	1	1	1	5	1	1	1	1	12	30	3	1	1	5	5	12	60	2	31	34.4444	3	2	1	1	3	7	35	3	1	1	1	1
1	2	2	1	2	1	1	2	7	1	1	1	1	1	1	6	20	3	1	1	2	1	1	1	1	3	11	27.5	3	1	1	1	1	4	20	3	21	23.3333	3	1	1	5	3	10	50	2	1	5	1	5
1	1	2	1	1	1	1	2	7	5	1	1	1	5	5	18	60	2	5	5	5	5	5	1	5	1	32	80	1	1	1	5	1	8	40	3	58	64.4444	2	1	1	5	1	8	40	3	1	1	1	1
1	1	2	1	1	2	1	1	4	5	1	5	5	5	5	26	86.6667	1	5	5	5	5	5	5	5	5	40	100	1	5	5	5	5	20	100	1	86	95.5556	1	2	5	5	5	17	85	1	5	3	5	5
1	1	2	1	1	1	1	1	1	1	2	1	1	1	1	7	23.3333	3	1	1	1	1	1	1	1	1	8	20	3	1	1	1	1	4	20	3	19	21.1111	3	1	1	1	1	4	20	3	1	1	1	1
1	2	1	1	2	1	1	2	7	1	2	1	1	3	1	9	30	3	1	1	1	3	5	1	1	1	14	35	3	1	3	1	3	8	40	3	31	34.4444	3	1	3	1	3	8	40	3	5	1	1	1
1	1	2	1	2	1	1	1	3	1	2	1	1	1	1	7	23.3333	3	1	1	1	1	1	1	1	1	8	20	3	1	1	1	1	4	20	3	19	21.1111	3	1	1	1	1	4	20	3	1	1	1	1
1	1	2	1	2	1	1	1	4	5	1	1	5	1	1	14	46.6667	3	1	5	1	1	1	1	1	5	16	40	3	1	1	1	1	4	20	3	34	37.7778	3	3	1	1	1	6	30	3	1	1	1	1
1	1	1	1	2	1	1	2	7	1	2	2	3	3	2	13	43.3333	3	2	5	1	3	5	3	1	2	22	55	2	1	3	3	3	10	50	2	45	50	2	1	2	1	5	9	45	3	5	2	2	2
1	1	2	1	2	1	1	1	1	5	1	1	5	1	5	18	60	2	1	3	2	2	1	1	2	1	13	32.5	3	5	1	5	1	12	60	2	43	47.7778	3	1	5	1	1	8	40	3	5	2	5	2
1	1	1	1	2	2	1	1	4	5	1	5	5	5	5	26	86.6667	1	5	5	3	1	5	5	5	5	34	85	1	5	5	5	5	20	100	1	80	88.8889	1	1	5	5	5	16	80	1	5	5	1	5
1	1	1	1	2	1	1	1	4	1	1	5	1	1	1	10	33.3333	3	1	1	1	1	1	1	1	1	8	20	3	1	1	1	1	4	20	3	22	24.4444	3	1	1	1	1	4	20	3	1	1	1	1
1	1	2	1	2	1	1	1	4	5	1	1	5	5	1	18	60	2	1	5	5	1	1	3	1	5	22	55	2	1	1	5	1	8	40	3	48	53.3333	2	1	5	1	1	8	40	3	1	5	3	1
1	1	1	1	1	1	1	1	4	1	2	3	3	3	3	15	50	2	3	3	3	3	3	3	3	3	24	60	2	3	3	3	3	12	60	2	51	56.6667	2	3	3	3	3	12	60	2	3	3	3	3
1	1	2	1	2	2	1	2	7	1	2	1	1	1	1	7	23.3333	3	1	1	1	5	1	1	1	1	12	30	3	1	1	5	1	8	40	3	27	30	3	1	1	1	1	4	20	3	1	1	1	1
1	1	1	1	1	1	1	2	7	5	2	3	1	1	5	17	56.6667	2	1	5	1	1	5	3	1	1	18	45	3	1	1	1	1	4	20	3	39	43.3333	3	3	3	3	3	12	60	2	1	1	1	1
1	1	2	1	2	2	1	1	4	1	1	1	5	5	5	18	60	2	5	3	1	1	1	5	5	5	26	65	2	5	5	5	1	16	80	1	60	66.6667	2	1	5	5	2	13	65	2	5	3	1	1
1	1	2	1	2	1	1	1	4	5	1	5	1	1	5	18	60	2	5	5	1	1	1	5	1	5	24	60	2	3	1	1	1	6	30	3	48	53.3333	2	2	1	1	1	5	25	3	1	1	3	1
1	1	1	1	1	1	1	2	7	1	1	2	5	1	5	15	50	2	5	5	5	1	5	5	5	1	32	80	1	1	5	5	3	14	70	2	61	67.7778	2	1	5	1	1	8	40	3	5	5	5	1
1	1	2	1	1	1	1	1	4	5	1	5	5	5	5	26	86.6667	1	5	5	5	5	5	5	5	5	40	100	1	5	5	5	5	20	100	1	86	95.5556	1	1	5	1	3	10	50	2	1	5	1	5
1	1	1	1	1	1	1	1	1	5	1	3	5	1	5	20	66.6667	2	5	1	5	5	5	3	5	1	30	75	1	5	5	5	1	16	80	1	66	73.3333	2	1	5	5	1	12	60	2	5	5	1	5
1	2	1	3	2	1	1	1	4	1	2	5	5	5	1	19	63.3333	2	1	1	1	2	1	1	1	5	13	32.5	3	1	5	5	1	12	60	2	44	48.8889	3	2	5	5	1	13	65	2	1	1	1	1
1	2	2	3	2	1	1	1	1	5	1	1	5	1	2	15	50	2	1	5	1	5	5	5	1	5	28	70	2	1	5	5	5	16	80	1	59	65.5556	2	1	5	1	1	8	40	3	5	3	3	1
1	2	2	3	2	1	1	1	1	5	1	5	5	5	5	26	86.6667	1	5	5	1	1	1	5	1	5	24	60	2	5	5	5	5	20	100	1	70	77.7778	1	1	5	1	1	8	40	3	1	1	3	1
1	2	1	3	1	1	1	1	4	5	1	5	5	5	5	26	86.6667	1	2	1	5	5	5	5	5	5	33	82.5	1	5	5	1	5	16	80	1	75	83.3333	1	1	1	5	2	9	45	3	5	5	1	5
1	2	2	3	2	2	1	1	1	1	1	1	5	5	5	18	60	2	1	1	3	1	1	5	5	5	22	55	2	5	1	1	1	8	40	3	48	53.3333	2	2	5	1	1	9	45	3	5	1	3	5
1	2	2	3	2	2	1	1	1	5	1	5	5	1	1	18	60	2	5	1	1	1	1	5	1	1	16	40	3	1	5	5	1	12	60	2	46	51.1111	2	1	1	1	2	5	25	3	5	5	3	1
1	2	2	3	1	1	1	1	4	1	2	3	3	1	1	11	36.6667	3	1	1	1	1	1	5	5	1	16	40	3	5	3	5	1	14	70	2	41	45.5556	3	1	1	1	3	6	30	3	1	1	3	3
1	2	1	3	2	1	1	1	4	5	1	1	5	1	1	14	46.6667	3	1	1	5	5	5	1	1	5	24	60	2	1	5	5	1	12	60	2	50	55.5556	2	3	5	1	1	10	50	2	1	1	3	1
1	2	2	3	2	2	1	1	3	5	1	3	1	1	1	12	40	3	1	1	1	1	1	5	1	1	12	30	3	5	1	1	5	12	60	2	36	40	3	2	5	1	1	9	45	3	1	3	1	1
1	4	2	3	1	1	2	2	7	5	1	1	1	1	1	10	33.3333	3	1	1	1	1	5	5	5	5	24	60	2	5	5	5	5	20	100	1	54	60	2	2	1	1	5	9	45	3	5	5	5	5
1	2	1	3	2	1	1	1	4	5	1	5	5	5	5	26	86.6667	1	1	1	1	5	5	5	1	1	20	50	2	1	5	5	1	12	60	2	58	64.4444	2	2	1	1	1	5	25	3	5	2	5	5
1	2	1	3	2	1	1	1	4	5	1	5	5	5	5	26	86.6667	1	5	5	5	2	5	1	5	5	33	82.5	1	5	5	5	5	20	100	1	79	87.7778	1	1	5	5	5	16	80	1	5	5	5	5
1	2	2	3	2	1	1	1	4	2	2	2	1	1	1	9	30	3	1	1	1	1	1	1	1	1	8	20	3	1	1	1	1	4	20	3	21	23.3333	3	5	5	1	2	13	65	2	1	1	2	1
1	2	1	3	1	1	1	1	3	1	1	1	1	1	1	6	20	3	1	5	1	1	1	5	1	1	16	40	3	5	1	1	1	8	40	3	30	33.3333	3	1	5	1	1	8	40	3	1	1	1	5
1	2	2	3	2	1	1	1	2	5	1	1	5	3	5	20	66.6667	2	5	1	1	5	5	5	5	5	32	80	1	5	5	5	5	20	100	1	72	80	1	1	5	5	1	12	60	2	5	5	5	5
1	2	2	3	2	1	1	2	7	1	1	5	1	3	1	12	40	3	1	3	1	1	5	5	1	5	22	55	2	5	1	5	1	12	60	2	46	51.1111	2	1	5	1	1	8	40	3	5	3	1	1
1	2	2	3	1	1	1	1	4	1	1	1	5	2	1	11	36.6667	3	5	1	5	5	5	1	1	5	28	70	2	5	1	5	5	16	80	1	55	61.1111	2	1	1	1	1	4	20	3	5	2	2	5
1	2	1	3	2	1	1	2	7	2	2	2	1	1	1	9	30	3	1	1	3	3	1	1	1	1	12	30	3	1	3	1	1	6	30	3	27	30	3	1	1	1	1	4	20	3	1	3	1	1
1	2	1	3	1	1	1	2	7	1	2	1	1	3	5	13	43.3333	3	1	1	1	5	1	5	5	5	24	60	2	1	5	3	1	10	50	2	47	52.2222	2	3	5	5	1	14	70	2	1	1	3	1
1	2	1	3	2	1	1	2	7	1	1	5	1	2	2	12	40	3	1	2	2	1	1	3	3	1	14	35	3	3	2	1	3	9	45	3	35	38.8889	3	2	1	2	1	6	30	3	1	3	3	3
1	2	2	3	1	1	1	1	4	1	2	1	1	1	1	7	23.3333	3	1	5	5	5	5	5	5	5	36	90	1	5	5	5	5	20	100	1	63	70	2	5	5	5	5	20	100	1	5	5	1	1
1	2	1	3	2	1	1	2	7	1	3	1	1	1	1	8	26.6667	3	5	5	5	5	1	5	1	1	28	70	2	1	5	5	1	12	60	2	48	53.3333	2	1	5	3	3	12	60	2	1	1	1	1
1	2	2	3	2	2	1	1	4	5	1	1	1	1	5	14	46.6667	3	1	1	5	5	1	1	5	1	20	50	2	1	1	1	1	4	20	3	38	42.2222	3	2	5	1	1	9	45	3	1	1	1	1
1	2	1	3	2	1	1	1	4	1	2	1	1	5	1	11	36.6667	3	1	1	3	1	5	5	5	1	22	55	2	1	1	5	1	8	40	3	41	45.5556	3	2	5	1	1	9	45	3	5	1	1	1
1	2	2	3	2	1	1	1	4	5	1	5	5	5	5	26	86.6667	1	5	5	1	5	1	5	5	5	32	80	1	1	5	5	5	16	80	1	74	82.2222	1	1	5	5	1	12	60	2	5	5	5	1
1	2	1	3	2	1	1	2	7	5	1	5	1	1	5	18	60	2	3	3	5	5	5	1	1	1	24	60	2	1	5	5	1	12	60	2	54	60	2	1	5	5	5	16	80	1	5	5	5	3
1	2	2	3	2	1	1	1	4	1	2	5	1	1	5	15	50	2	1	1	1	1	1	1	1	1	8	20	3	1	1	5	1	8	40	3	31	34.4444	3	1	5	1	1	8	40	3	1	2	1	1
1	2	1	3	2	1	1	2	7	5	1	5	5	5	1	22	73.3333	2	5	1	5	1	5	1	1	5	24	60	2	1	5	5	5	16	80	1	62	68.8889	2	5	5	5	1	16	80	1	5	5	5	5
1	2	2	3	2	1	1	1	6	5	1	1	5	1	5	18	60	2	1	1	1	5	1	5	1	5	20	50	2	1	5	5	1	12	60	2	50	55.5556	2	2	1	5	1	9	45	3	1	5	1	5
1	2	2	3	2	1	1	1	2	1	2	1	1	1	1	7	23.3333	3	1	5	1	5	5	5	1	1	24	60	2	1	5	5	1	12	60	2	43	47.7778	3	2	5	5	1	13	65	2	1	1	5	1
1	2	1	3	2	1	1	2	7	1	1	1	1	5	1	10	33.3333	3	1	1	1	1	1	1	3	1	10	25	3	3	1	1	1	6	30	3	26	28.8889	3	1	1	1	1	4	20	3	1	5	1	3
1	2	1	3	1	1	1	1	2	1	1	1	1	3	5	12	40	3	1	1	2	1	1	5	5	5	21	52.5	2	1	5	5	5	16	80	1	49	54.4444	2	1	1	3	1	6	30	3	1	1	1	5
1	2	2	3	1	2	1	2	7	1	1	3	3	3	3	14	46.6667	3	1	3	1	3	1	1	3	1	14	35	3	1	1	3	3	8	40	3	36	40	3	1	3	1	3	8	40	3	3	3	3	3
1	2	1	3	2	1	1	1	6	3	1	5	5	1	5	20	66.6667	2	5	1	1	5	5	5	1	5	28	70	2	1	5	1	1	8	40	3	56	62.2222	2	1	1	1	1	4	20	3	1	1	1	1
1	2	2	3	2	1	1	2	7	1	1	1	1	5	1	10	33.3333	3	1	1	1	1	1	1	1	1	8	20	3	1	1	1	1	4	20	3	22	24.4444	3	1	1	1	1	4	20	3	1	1	1	1
1	2	2	3	2	1	1	1	4	5	2	5	5	5	5	27	90	1	5	5	5	5	5	5	5	5	40	100	1	5	5	5	5	20	100	1	87	96.6667	1	2	5	5	2	14	70	2	5	2	2	5
1	2	1	3	2	1	1	1	3	1	1	5	5	1	5	18	60	2	5	1	1	1	1	5	5	1	20	50	2	3	3	1	1	8	40	3	46	51.1111	2	1	5	5	3	14	70	2	1	1	5	5
1	2	2	3	1	2	1	1	4	5	2	5	5	1	5	23	76.6667	1	5	5	1	5	5	1	5	1	28	70	2	1	1	1	1	4	20	3	55	61.1111	2	3	1	5	1	10	50	2	5	2	5	3
1	2	2	3	2	1	1	2	7	1	1	3	1	1	1	8	26.6667	3	1	1	1	1	1	1	1	1	8	20	3	1	1	1	1	4	20	3	20	22.2222	3	2	1	1	3	7	35	3	1	1	1	1
1	2	1	3	2	2	1	1	2	1	2	5	3	1	1	13	43.3333	3	1	3	3	3	1	1	1	3	16	40	3	1	3	1	3	8	40	3	37	41.1111	3	2	1	1	1	5	25	3	1	3	3	3
1	2	1	3	2	1	1	1	4	1	2	1	1	1	1	7	23.3333	3	1	1	1	1	1	1	1	1	8	20	3	1	1	1	1	4	20	3	19	21.1111	3	1	1	1	1	4	20	3	1	1	1	1
1	2	1	3	2	1	1	1	1	5	1	5	5	5	1	22	73.3333	2	1	1	1	5	5	5	5	3	26	65	2	1	5	5	5	16	80	1	64	71.1111	2	1	5	5	1	12	60	2	1	3	1	1
1	2	1	3	2	1	1	2	7	1	2	1	1	1	1	7	23.3333	3	1	5	1	1	1	1	3	3	16	40	3	1	1	5	1	8	40	3	31	34.4444	3	1	5	1	3	10	50	2	1	1	1	3
1	2	2	3	2	2	1	2	7	1	3	1	1	1	1	8	26.6667	3	1	1	2	5	5	1	1	5	21	52.5	2	1	1	1	5	8	40	3	37	41.1111	3	5	5	1	1	12	60	2	1	1	3	1
1	2	2	3	1	1	1	1	4	5	1	1	5	5	5	22	73.3333	2	5	5	5	5	5	5	5	5	40	100	1	5	5	5	1	16	80	1	78	86.6667	1	1	1	1	1	4	20	3	5	1	1	1
1	2	1	3	2	1	1	2	7	1	2	1	1	1	1	7	23.3333	3	1	1	1	1	1	3	1	1	10	25	3	1	1	1	1	4	20	3	21	23.3333	3	3	5	1	1	10	50	2	1	1	1	1
1	2	1	3	2	1	1	2	7	3	2	1	1	1	3	11	36.6667	3	3	3	3	1	3	3	3	1	20	50	2	1	1	1	1	4	20	3	35	38.8889	3	1	3	3	3	10	50	2	3	3	3	3
1	2	1	3	1	1	1	1	4	1	2	1	1	1	1	7	23.3333	3	1	1	1	1	1	1	1	1	8	20	3	1	1	1	1	4	20	3	19	21.1111	3	3	1	1	5	10	50	2	1	3	1	1
1	2	2	3	2	2	1	2	7	1	1	1	1	1	1	6	20	3	1	1	1	1	1	1	1	5	12	30	3	1	5	5	1	12	60	2	30	33.3333	3	2	1	1	5	9	45	3	5	1	5	5
1	2	2	3	2	1	1	1	4	3	2	1	2	1	1	10	33.3333	3	1	3	3	1	1	1	1	3	14	35	3	1	1	5	1	8	40	3	32	35.5556	3	1	5	1	2	9	45	3	5	1	1	5
1	2	1	3	1	1	1	1	4	1	1	1	1	1	1	6	20	3	1	1	1	1	1	1	1	1	8	20	3	1	1	1	1	4	20	3	18	20	3	1	1	1	1	4	20	3	1	1	1	1
1	2	2	3	2	1	1	1	4	5	1	1	5	1	5	18	60	2	1	1	1	1	1	5	1	1	12	30	3	1	1	5	1	8	40	3	38	42.2222	3	2	1	1	3	7	35	3	5	3	3	5
1	2	2	3	2	1	1	1	4	1	1	1	1	5	1	10	33.3333	3	5	5	5	5	5	5	5	5	40	100	1	5	5	5	5	20	100	1	70	77.7778	1	5	5	1	5	16	80	1	5	5	1	5
1	2	1	3	2	1	1	1	4	1	1	5	5	1	1	14	46.6667	3	5	5	5	1	1	5	5	5	32	80	1	5	1	2	3	11	55	2	57	63.3333	2	2	5	1	1	9	45	3	5	1	5	5
1	2	1	3	2	1	1	1	4	1	2	1	1	1	1	7	23.3333	3	1	1	1	1	1	1	1	5	12	30	3	1	1	1	1	4	20	3	23	25.5556	3	2	1	1	1	5	25	3	1	2	5	1
1	2	1	3	2	2	1	2	7	3	1	1	1	3	1	10	33.3333	3	1	3	3	1	1	2	1	3	15	37.5	3	1	1	3	1	6	30	3	31	34.4444	3	2	3	5	5	15	75	1	3	5	1	5
1	2	1	3	2	1	1	1	2	1	2	5	5	1	1	15	50	2	1	1	1	5	5	5	1	5	24	60	2	1	5	5	3	14	70	2	53	58.8889	2	3	5	1	2	11	55	2	1	1	3	3
1	2	1	3	2	2	1	2	7	3	2	1	1	1	1	9	30	3	3	1	5	1	5	1	1	1	18	45	3	1	1	1	1	4	20	3	31	34.4444	3	3	2	1	1	7	35	3	1	1	1	3
1	2	1	3	2	1	1	1	2	1	2	5	5	1	3	17	56.6667	2	5	1	1	3	5	1	1	3	20	50	2	5	1	1	5	12	60	2	49	54.4444	2	1	5	1	3	10	50	2	1	1	3	5
1	2	2	3	2	1	1	2	7	1	2	1	1	1	1	7	23.3333	3	1	1	1	5	5	1	1	1	16	40	3	1	3	1	1	6	30	3	29	32.2222	3	1	2	1	1	5	25	3	1	1	3	1
1	2	2	3	1	1	1	2	7	1	1	5	5	5	5	22	73.3333	2	5	5	5	5	5	5	5	5	40	100	1	5	5	1	1	12	60	2	74	82.2222	1	5	5	5	5	20	100	1	5	1	3	1
1	2	2	3	2	1	1	2	7	5	2	1	1	3	1	13	43.3333	3	1	1	1	1	1	1	1	1	8	20	3	1	1	1	1	4	20	3	25	27.7778	3	2	1	1	1	5	25	3	1	3	1	1
1	2	2	3	1	2	1	2	7	1	2	2	2	2	2	11	36.6667	3	2	2	2	2	2	2	2	1	15	37.5	3	2	2	1	2	7	35	3	33	36.6667	3	2	2	2	2	8	40	3	2	2	2	2
1	2	2	3	1	1	1	2	7	3	3	3	3	3	3	18	60	2	3	3	3	1	1	1	1	1	14	35	3	1	1	1	3	6	30	3	38	42.2222	3	2	1	1	3	7	35	3	3	1	1	1
1	2	1	3	2	1	1	2	7	5	1	5	5	5	5	26	86.6667	1	5	5	5	2	5	5	5	1	33	82.5	1	5	5	1	5	16	80	1	75	83.3333	1	1	5	5	1	12	60	2	5	1	1	1
1	2	2	3	1	1	1	2	7	5	2	1	1	1	1	11	36.6667	3	3	1	1	3	3	1	5	3	20	50	2	1	5	5	3	14	70	2	45	50	2	1	5	5	1	12	60	2	5	3	1	1
1	2	2	3	2	1	1	2	7	5	1	5	5	5	5	26	86.6667	1	5	5	5	5	5	5	5	5	40	100	1	5	5	5	5	20	100	1	86	95.5556	1	5	5	5	5	20	100	1	5	5	5	5
1	2	2	3	1	1	1	1	4	5	1	3	3	1	5	18	60	2	1	5	5	3	5	5	5	5	34	85	1	5	1	5	3	14	70	2	66	73.3333	2	2	5	5	5	17	85	1	5	1	5	5
1	2	1	3	1	1	1	2	7	5	1	3	5	5	5	24	80	1	5	5	5	5	5	5	5	5	40	100	1	5	5	1	5	16	80	1	80	88.8889	1	5	5	5	5	20	100	1	5	5	5	5
1	2	1	3	1	1	1	2	7	1	2	1	1	1	1	7	23.3333	3	1	1	1	1	1	1	1	1	8	20	3	1	1	1	1	4	20	3	19	21.1111	3	2	1	1	1	5	25	3	1	1	1	1
1	2	1	3	1	1	1	1	4	1	1	1	1	1	1	6	20	3	1	1	1	1	1	1	1	1	8	20	3	1	1	1	1	4	20	3	18	20	3	1	1	1	1	4	20	3	1	1	1	1
1	2	2	3	2	2	1	2	7	5	2	1	1	1	5	15	50	2	1	1	1	3	1	1	1	5	14	35	3	1	5	1	5	12	60	2	41	45.5556	3	3	1	1	1	6	30	3	1	2	1	3
1	2	1	3	1	1	1	2	7	5	2	1	1	1	1	11	36.6667	3	1	1	1	2	1	1	1	1	9	22.5	3	1	1	1	1	4	20	3	24	26.6667	3	2	1	1	1	5	25	3	1	2	1	1
1	2	2	3	1	1	1	2	7	1	5	5	5	5	5	26	86.6667	1	5	5	5	5	5	5	5	5	40	100	1	5	5	5	5	20	100	1	86	95.5556	1	5	5	5	5	20	100	1	5	5	5	5
1	3	2	3	2	2	1	1	6	5	1	3	5	1	5	20	66.6667	2	5	1	3	3	1	5	3	1	22	55	2	5	5	5	5	20	100	1	62	68.8889	2	2	5	5	2	14	70	2	5	3	1	1
1	2	2	3	1	1	1	2	7	1	2	1	1	1	1	7	23.3333	3	1	1	1	2	1	1	1	1	9	22.5	3	1	1	1	3	6	30	3	22	24.4444	3	2	1	1	2	6	30	3	1	1	1	1
1	2	1	3	1	2	1	2	7	3	3	3	3	3	3	18	60	2	3	3	3	3	3	3	3	3	24	60	2	3	3	1	3	10	50	2	52	57.7778	2	3	3	3	3	12	60	2	3	3	3	3
1	2	2	3	2	2	1	1	4	5	1	5	1	1	5	18	60	2	1	1	5	1	5	5	5	1	24	60	2	1	1	5	1	8	40	3	50	55.5556	2	2	1	1	1	5	25	3	1	1	1	1
1	2	2	3	1	1	1	1	4	5	1	3	1	5	1	16	53.3333	2	5	1	5	5	5	1	1	5	28	70	2	5	5	5	5	20	100	1	64	71.1111	2	1	5	5	1	12	60	2	5	1	5	5
1	2	2	3	1	2	1	2	7	5	1	5	5	5	5	26	86.6667	1	5	5	5	5	5	5	5	5	40	100	1	5	5	5	5	20	100	1	86	95.5556	1	1	5	5	2	13	65	2	5	2	5	5
1	2	2	3	1	2	1	2	7	1	2	1	1	1	1	7	23.3333	3	1	1	1	1	1	1	1	1	8	20	3	1	1	1	1	4	20	3	19	21.1111	3	1	1	1	3	6	30	3	1	1	1	1
1	2	2	3	1	2	1	1	4	1	1	1	1	5	1	10	33.3333	3	5	1	2	3	5	5	5	5	31	77.5	1	3	5	5	5	18	90	1	59	65.5556	2	1	5	5	2	13	65	2	1	1	5	5
1	2	2	3	1	2	1	1	4	1	1	5	5	1	5	18	60	2	5	5	1	5	5	5	5	5	36	90	1	5	5	5	1	16	80	1	70	77.7778	1	1	5	5	1	12	60	2	5	1	5	1
1	3	2	3	1	1	1	1	4	5	1	1	5	5	5	22	73.3333	2	5	5	3	1	5	5	5	5	34	85	1	5	5	5	5	20	100	1	76	84.4444	1	2	5	5	1	13	65	2	5	5	5	5
1	2	2	3	2	1	1	2	7	1	2	1	1	1	1	7	23.3333	3	1	1	1	1	1	1	1	1	8	20	3	1	1	1	1	4	20	3	19	21.1111	3	1	1	1	1	4	20	3	1	1	1	1
1	3	2	3	1	2	1	2	7	5	5	5	5	5	5	30	100	1	5	5	5	5	5	5	5	5	40	100	1	5	5	5	5	20	100	1	90	100	1	5	5	5	5	20	100	1	5	5	5	5
1	2	1	3	1	2	1	2	7	5	1	3	5	1	5	20	66.6667	2	1	3	1	3	1	5	3	5	22	55	2	1	3	5	5	14	70	2	56	62.2222	2	5	5	5	5	20	100	1	5	5	5	5
1	2	2	3	1	1	1	2	7	5	2	1	1	1	1	11	36.6667	3	1	5	1	1	1	1	1	1	12	30	3	1	1	1	1	4	20	3	27	30	3	2	5	5	2	14	70	2	1	1	1	1
1	2	2	3	1	1	1	1	3	1	2	3	5	5	1	17	56.6667	2	1	1	1	5	5	5	1	1	20	50	2	1	5	1	1	8	40	3	45	50	2	1	1	1	3	6	30	3	1	1	1	1
1	2	2	3	1	1	1	1	4	1	2	5	1	1	1	11	36.6667	3	1	1	5	1	1	1	1	1	12	30	3	5	5	1	1	12	60	2	35	38.8889	3	2	1	1	3	7	35	3	1	1	1	1
1	2	2	3	1	1	1	1	4	1	2	1	1	3	1	9	30	3	1	3	1	5	5	1	1	5	22	55	2	3	1	1	1	6	30	3	37	41.1111	3	2	5	1	5	13	65	2	5	1	3	3
1	2	2	3	1	1	1	1	4	1	1	1	1	1	1	6	20	3	5	1	1	5	5	1	1	1	20	50	2	3	3	5	1	12	60	2	38	42.2222	3	2	5	1	2	10	50	2	1	1	1	1
1	2	2	3	2	1	2	2	7	1	2	1	1	1	1	7	23.3333	3	1	1	1	1	1	1	1	5	12	30	3	5	5	5	3	18	90	1	37	41.1111	3	2	5	5	1	13	65	2	5	5	5	5
1	2	2	3	1	1	1	2	7	1	1	1	1	3	1	8	26.6667	3	1	1	1	1	1	1	1	1	8	20	3	1	1	1	1	4	20	3	20	22.2222	3	1	1	1	3	6	30	3	1	1	1	1
1	2	1	3	1	2	1	1	4	5	1	5	5	5	5	26	86.6667	1	5	5	5	5	5	5	5	1	36	90	1	5	5	5	5	20	100	1	82	91.1111	1	3	1	1	1	6	30	3	1	5	5	5
1	2	2	3	2	1	1	2	7	5	5	5	5	5	5	30	100	1	5	5	1	1	1	1	1	1	16	40	3	1	1	1	1	4	20	3	50	55.5556	2	3	1	1	1	6	30	3	1	1	5	5
1	3	2	3	1	2	1	2	7	1	1	1	1	1	1	6	20	3	1	1	1	1	1	1	1	1	8	20	3	1	1	1	1	4	20	3	18	20	3	1	1	1	1	4	20	3	1	1	1	1
1	2	2	3	1	1	1	2	7	5	1	1	5	5	5	22	73.3333	2	1	1	1	5	5	5	1	3	22	55	2	5	5	5	3	18	90	1	62	68.8889	2	2	5	5	3	15	75	1	5	1	5	5
1	2	2	3	1	1	1	2	7	1	3	1	1	1	1	8	26.6667	3	1	1	1	1	1	1	1	1	8	20	3	1	1	1	1	4	20	3	20	22.2222	3	3	1	1	1	6	30	3	1	1	1	1
1	3	1	3	1	2	1	1	3	1	1	1	1	5	1	10	33.3333	3	1	1	1	1	1	1	1	1	8	20	3	1	1	1	1	4	20	3	22	24.4444	3	1	1	1	1	4	20	3	1	1	1	1
1	1	1	2	1	1	1	2	7	1	1	1	1	1	1	6	20	3	1	1	1	1	1	1	1	1	8	20	3	1	1	1	1	4	20	3	18	20	3	1	1	1	1	4	20	3	1	1	1	1
1	3	2	2	2	1	1	2	7	5	1	5	5	5	5	26	86.6667	1	1	5	3	3	5	5	5	5	32	80	1	5	5	5	1	16	80	1	74	82.2222	1	2	5	5	3	15	75	1	5	1	5	5
1	1	1	2	1	1	1	2	7	5	1	3	3	3	5	20	66.6667	2	5	1	2	1	5	1	1	5	21	52.5	2	5	5	1	3	14	70	2	55	61.1111	2	3	5	3	2	13	65	2	1	2	1	5
1	1	2	2	1	2	1	1	4	5	1	5	5	5	5	26	86.6667	1	5	5	5	5	5	5	5	5	40	100	1	5	5	5	1	16	80	1	82	91.1111	1	1	5	5	3	14	70	2	5	3	5	1
1	2	2	2	1	2	1	2	7	1	2	1	1	3	1	9	30	3	1	1	1	5	1	1	1	1	12	30	3	1	1	1	1	4	20	3	25	27.7778	3	2	1	3	2	8	40	3	1	2	1	2
1	1	1	2	1	2	1	2	7	1	1	5	5	5	5	22	73.3333	2	5	5	5	5	5	5	5	5	40	100	1	5	5	5	5	20	100	1	82	91.1111	1	5	5	5	5	20	100	1	5	5	5	5
1	2	2	2	1	1	2	2	7	1	2	1	1	1	1	7	23.3333	3	1	1	1	5	5	5	3	1	22	55	2	1	1	1	1	4	20	3	33	36.6667	3	1	1	1	1	4	20	3	1	1	3	1
1	1	2	2	1	2	1	2	7	1	2	1	1	1	1	7	23.3333	3	1	1	1	1	5	5	1	3	18	45	3	1	1	1	1	4	20	3	29	32.2222	3	2	5	1	1	9	45	3	1	1	1	1
1	2	2	2	1	1	2	2	7	2	1	5	5	5	5	23	76.6667	1	1	1	1	5	5	5	1	5	24	60	2	1	1	1	1	4	20	3	51	56.6667	2	1	1	1	1	4	20	3	5	1	1	1
1	2	2	2	1	1	1	1	4	1	2	1	1	5	3	13	43.3333	3	1	1	3	3	1	5	1	1	16	40	3	1	1	1	1	4	20	3	33	36.6667	3	2	5	5	3	15	75	1	1	1	3	5
1	2	2	2	1	1	1	1	4	1	2	1	1	1	1	7	23.3333	3	1	1	1	1	1	1	1	1	8	20	3	1	1	1	1	4	20	3	19	21.1111	3	2	1	1	1	5	25	3	1	1	1	1
1	1	1	2	1	1	1	1	4	5	1	1	5	5	1	18	60	2	1	3	5	1	5	5	1	5	26	65	2	5	3	3	5	16	80	1	60	66.6667	2	1	5	5	1	12	60	2	1	5	5	3
1	2	2	2	1	2	1	2	7	1	1	5	1	3	5	16	53.3333	2	5	3	3	5	5	1	5	5	32	80	1	5	5	5	1	16	80	1	64	71.1111	2	2	5	1	1	9	45	3	5	3	1	3
1	1	2	2	2	1	1	1	3	5	1	3	5	5	5	24	80	1	5	5	5	5	5	5	5	5	40	100	1	5	5	5	5	20	100	1	84	93.3333	1	5	3	5	5	18	90	1	5	5	5	5
1	1	2	2	1	1	1	2	7	5	1	3	5	5	5	24	80	1	5	5	5	5	5	1	5	5	36	90	1	5	5	1	5	16	80	1	76	84.4444	1	1	5	5	1	12	60	2	5	5	5	5
1	2	2	2	1	1	1	1	2	1	2	1	1	1	1	7	23.3333	3	1	1	1	1	1	1	1	1	8	20	3	1	1	1	1	4	20	3	19	21.1111	3	2	5	1	2	10	50	2	1	3	1	1
1	1	2	2	1	1	1	2	7	1	2	1	1	1	1	7	23.3333	3	1	1	3	1	1	1	1	1	10	25	3	1	1	1	1	4	20	3	21	23.3333	3	1	1	1	3	6	30	3	1	3	1	1
1	1	2	2	1	1	1	1	4	1	2	3	1	1	1	9	30	3	1	1	5	5	5	5	1	5	28	70	2	1	5	1	1	8	40	3	45	50	2	2	1	1	1	5	25	3	5	1	1	1
1	1	2	2	1	1	1	2	7	1	2	1	1	1	1	7	23.3333	3	1	1	1	1	1	1	1	1	8	20	3	1	1	1	1	4	20	3	19	21.1111	3	2	1	1	2	6	30	3	1	3	1	1
1	1	1	2	1	1	1	2	7	1	2	1	1	3	1	9	30	3	1	3	1	1	1	1	1	1	10	25	3	3	1	3	1	8	40	3	27	30	3	3	5	1	5	14	70	2	1	1	3	5
1	2	2	2	1	1	1	1	2	1	1	1	5	1	3	12	40	3	3	1	3	5	1	5	1	1	20	50	2	1	1	1	1	4	20	3	36	40	3	5	5	1	3	14	70	2	1	1	5	5
1	1	2	2	1	2	1	1	4	1	1	1	2	5	1	11	36.6667	3	5	1	1	5	1	5	5	5	28	70	2	5	5	5	5	20	100	1	59	65.5556	2	5	5	5	2	17	85	1	5	5	5	5
1	1	2	2	1	1	1	2	7	1	1	5	1	5	5	18	60	2	5	5	1	5	5	5	5	5	36	90	1	1	5	5	1	12	60	2	66	73.3333	2	1	1	1	3	6	30	3	5	1	5	3
1	1	2	2	1	1	1	2	7	1	1	1	5	1	5	14	46.6667	3	5	1	3	1	1	1	5	1	18	45	3	5	3	1	1	10	50	2	42	46.6667	3	1	1	3	1	6	30	3	2	1	2	1
1	1	2	2	1	1	1	2	7	1	2	1	1	5	1	11	36.6667	3	1	1	1	1	1	1	1	1	8	20	3	1	1	1	1	4	20	3	23	25.5556	3	2	1	1	1	5	25	3	1	2	1	1
1	1	2	2	1	2	1	2	7	1	2	3	1	1	2	10	33.3333	3	1	3	5	5	5	1	1	3	24	60	2	1	3	1	2	7	35	3	41	45.5556	3	2	1	1	2	6	30	3	1	1	1	1
1	2	2	2	1	1	1	1	4	5	2	2	3	1	1	14	46.6667	3	5	1	3	1	5	1	1	5	22	55	2	2	1	3	1	7	35	3	43	47.7778	3	3	1	5	1	10	50	2	1	1	1	3
1	2	2	2	1	2	1	2	7	1	2	5	1	5	5	19	63.3333	2	1	1	5	1	5	1	1	1	16	40	3	5	1	1	1	8	40	3	43	47.7778	3	1	5	5	1	12	60	2	5	3	3	3
1	1	2	2	1	1	1	2	7	5	2	1	1	5	1	15	50	2	1	1	1	1	5	5	1	1	16	40	3	1	1	5	1	8	40	3	39	43.3333	3	2	1	1	2	6	30	3	1	1	1	1
1	2	2	2	2	2	1	2	7	5	1	5	5	1	5	22	73.3333	2	5	5	5	5	5	5	5	5	40	100	1	5	5	5	5	20	100	1	82	91.1111	1	5	5	5	5	20	100	1	5	5	5	1
1	2	1	2	1	1	1	1	4	5	1	1	1	1	1	10	33.3333	3	5	1	1	3	1	5	3	1	20	50	2	5	5	5	1	16	80	1	46	51.1111	2	2	5	1	3	11	55	2	5	1	1	5
1	1	2	2	1	2	1	2	7	5	1	1	5	5	5	22	73.3333	2	5	5	5	5	5	5	5	5	40	100	1	5	5	5	5	20	100	1	82	91.1111	1	2	5	5	1	13	65	2	5	1	1	1
1	1	2	2	1	1	1	1	4	5	1	5	5	5	5	26	86.6667	1	5	1	1	1	1	1	1	1	12	30	3	5	5	5	1	16	80	1	54	60	2	1	5	5	1	12	60	2	1	2	1	5
1	2	2	2	1	1	1	2	7	5	5	5	5	5	5	30	100	1	5	5	5	5	5	5	5	5	40	100	1	5	5	5	5	20	100	1	90	100	1	5	5	5	5	20	100	1	5	5	5	5
1	2	2	2	1	1	1	2	7	1	1	1	1	1	1	6	20	3	1	1	1	1	1	1	1	5	12	30	3	1	1	1	1	4	20	3	22	24.4444	3	1	1	5	1	8	40	3	1	1	1	1
1	2	2	2	1	2	1	1	4	5	1	1	5	5	5	22	73.3333	2	5	5	1	3	5	5	5	5	34	85	1	5	5	5	5	20	100	1	76	84.4444	1	1	5	5	5	16	80	1	5	1	5	5
1	2	2	2	1	1	1	2	7	1	2	1	1	5	1	11	36.6667	3	1	1	1	5	5	5	1	1	20	50	2	1	1	3	3	8	40	3	39	43.3333	3	3	1	1	1	6	30	3	1	1	1	3
1	1	2	2	1	1	1	2	7	1	1	1	5	5	5	18	60	2	5	5	5	3	5	5	5	5	38	95	1	5	1	5	5	16	80	1	72	80	1	1	5	5	1	12	60	2	5	3	5	1
1	1	2	2	1	1	1	1	4	5	2	1	1	5	1	15	50	2	5	1	1	1	1	1	1	1	12	30	3	1	1	5	1	8	40	3	35	38.8889	3	2	5	1	1	9	45	3	1	2	3	1
1	1	1	2	1	1	1	1	3	1	1	1	1	5	3	12	40	3	1	3	3	1	1	1	3	3	16	40	3	5	3	5	5	18	90	1	46	51.1111	2	1	1	1	1	4	20	3	1	1	1	5
1	2	1	2	1	2	1	2	7	5	1	1	1	5	5	18	60	2	5	5	5	1	5	5	1	1	28	70	2	5	1	5	1	12	60	2	58	64.4444	2	2	5	5	1	13	65	2	1	1	5	1
1	2	2	2	2	1	1	1	4	5	1	5	5	3	1	20	66.6667	2	5	1	1	1	1	1	1	1	12	30	3	1	1	1	1	4	20	3	36	40	3	1	1	1	1	4	20	3	3	1	1	1
1	2	1	2	1	1	1	2	7	5	2	1	1	1	1	11	36.6667	3	1	1	1	1	1	3	1	1	10	25	3	1	1	1	1	4	20	3	25	27.7778	3	1	1	1	1	4	20	3	1	1	1	1
1	2	2	2	2	1	1	1	4	1	1	1	1	1	3	8	26.6667	3	1	1	1	1	1	1	1	1	8	20	3	1	1	1	1	4	20	3	20	22.2222	3	1	1	1	1	4	20	3	1	1	1	1
1	1	2	2	2	1	1	2	7	1	1	5	1	1	5	14	46.6667	3	5	1	5	5	5	1	5	1	28	70	2	5	5	5	5	20	100	1	62	68.8889	2	2	5	5	2	14	70	2	5	5	5	5
1	2	2	2	2	1	1	2	7	1	2	1	5	1	1	11	36.6667	3	1	1	1	5	5	1	1	1	16	40	3	5	5	1	1	12	60	2	39	43.3333	3	2	1	1	1	5	25	3	5	1	5	5
1	2	2	2	2	1	1	2	7	1	2	1	1	1	1	7	23.3333	3	1	1	1	1	1	1	1	1	8	20	3	1	1	1	1	4	20	3	19	21.1111	3	1	1	1	1	4	20	3	1	1	1	1
1	1	1	2	1	1	1	2	7	1	1	5	5	5	5	22	73.3333	2	5	5	5	5	5	5	5	5	40	100	1	5	5	5	5	20	100	1	82	91.1111	1	3	1	1	1	6	30	3	5	5	5	5
1	2	1	2	2	1	1	2	7	1	1	5	5	5	5	22	73.3333	2	1	1	1	1	1	1	1	1	8	20	3	1	1	1	1	4	20	3	34	37.7778	3	2	1	1	1	5	25	3	1	1	1	1
1	2	1	2	1	1	1	2	7	5	1	3	5	1	5	20	66.6667	2	5	5	5	3	5	5	1	1	30	75	1	5	5	1	1	12	60	2	62	68.8889	2	2	1	1	1	5	25	3	1	1	1	1
1	1	1	2	1	1	1	1	4	1	2	1	1	1	5	11	36.6667	3	1	1	5	3	1	5	1	5	22	55	2	1	5	5	1	12	60	2	45	50	2	5	1	5	1	12	60	2	5	3	3	5
1	2	2	2	2	1	1	1	4	1	1	1	1	1	1	6	20	3	1	1	1	1	1	1	1	1	8	20	3	1	1	1	1	4	20	3	18	20	3	1	1	1	1	4	20	3	1	1	1	1
1	2	1	2	2	1	1	1	2	5	2	1	1	2	1	12	40	3	1	1	1	1	5	1	1	5	16	40	3	1	1	1	3	6	30	3	34	37.7778	3	1	5	5	1	12	60	2	5	1	5	5
1	1	2	2	2	2	1	2	7	1	2	1	1	1	1	7	23.3333	3	1	1	1	1	1	1	1	1	8	20	3	1	1	1	1	4	20	3	19	21.1111	3	1	1	1	1	4	20	3	1	1	1	1
1	2	1	2	2	1	1	1	4	1	1	1	1	1	1	6	20	3	1	1	1	1	1	1	1	1	8	20	3	1	1	1	1	4	20	3	18	20	3	2	1	1	1	5	25	3	5	1	1	1
1	1	1	2	1	1	1	2	7	1	1	1	5	5	5	18	60	2	5	1	1	5	5	5	5	5	32	80	1	1	5	5	5	16	80	1	66	73.3333	2	1	1	1	3	6	30	3	5	5	5	5
1	2	2	2	1	1	1	1	4	5	1	1	5	5	5	22	73.3333	2	5	5	5	5	5	5	2	5	37	92.5	1	5	5	5	5	20	100	1	79	87.7778	1	1	5	5	5	16	80	1	5	5	5	5
1	1	1	2	1	2	1	1	2	5	1	5	5	1	1	18	60	2	5	5	5	1	1	5	5	5	32	80	1	5	5	5	1	16	80	1	66	73.3333	2	2	5	1	1	9	45	3	1	1	1	1
1	2	2	2	2	1	1	2	7	1	2	1	1	1	1	7	23.3333	3	1	1	1	1	1	1	1	1	8	20	3	1	1	1	1	4	20	3	19	21.1111	3	1	1	1	1	4	20	3	1	1	1	1
1	1	1	2	1	2	1	1	4	1	1	1	1	1	5	10	33.3333	3	5	3	1	2	1	5	5	1	23	57.5	2	1	5	5	1	12	60	2	45	50	2	5	5	3	2	15	75	1	5	3	5	1
1	1	1	2	1	2	1	2	7	1	1	1	1	1	1	6	20	3	1	1	1	1	1	1	1	1	8	20	3	1	1	1	1	4	20	3	18	20	3	1	1	1	1	4	20	3	1	1	1	1
1	1	2	2	1	1	1	2	7	5	2	1	5	5	1	19	63.3333	2	1	5	5	5	1	1	5	1	24	60	2	5	5	1	1	12	60	2	55	61.1111	2	1	5	5	1	12	60	2	5	2	2	3
1	1	1	2	2	2	1	2	7	1	1	5	5	1	3	16	53.3333	2	1	5	1	5	5	5	1	5	28	70	2	1	5	5	5	16	80	1	60	66.6667	2	1	5	5	3	14	70	2	1	1	5	3
1	2	1	2	1	1	1	2	7	5	1	1	5	5	5	22	73.3333	2	5	5	1	2	5	5	1	5	29	72.5	2	1	5	5	5	16	80	1	67	74.4444	2	1	1	1	1	4	20	3	1	1	1	5
1	1	2	2	2	1	1	2	7	2	1	5	5	5	5	23	76.6667	1	5	5	5	5	5	5	5	5	40	100	1	5	5	5	5	20	100	1	83	92.2222	1	5	5	5	5	20	100	1	5	5	5	2
1	2	2	2	2	1	1	1	4	1	1	5	1	1	5	14	46.6667	3	1	1	1	1	5	1	5	5	20	50	2	1	1	5	1	8	40	3	42	46.6667	3	2	3	1	3	9	45	3	1	3	1	1
1	2	2	2	1	1	1	2	7	1	2	1	1	1	5	11	36.6667	3	5	1	1	1	1	5	5	1	20	50	2	1	5	1	1	8	40	3	39	43.3333	3	2	1	1	1	5	25	3	1	1	1	5
1	1	2	2	1	1	1	2	7	1	2	1	1	3	5	13	43.3333	3	1	3	1	1	1	5	1	5	18	45	3	1	1	1	1	4	20	3	35	38.8889	3	2	5	1	2	10	50	2	1	1	1	1
1	2	1	2	2	2	1	2	7	5	1	5	1	1	1	14	46.6667	3	1	1	1	1	1	1	1	1	8	20	3	1	1	1	1	4	20	3	26	28.8889	3	1	1	1	1	4	20	3	1	1	1	1
1	1	2	2	2	1	1	1	3	5	1	1	5	1	5	18	60	2	5	5	3	3	3	1	1	1	22	55	2	1	1	5	5	12	60	2	52	57.7778	2	2	5	5	1	13	65	2	1	3	5	5
1	2	2	2	1	1	1	1	4	5	1	5	1	5	5	22	73.3333	2	5	5	5	5	5	5	5	5	40	100	1	5	5	5	5	20	100	1	82	91.1111	1	2	5	5	1	13	65	2	1	1	1	5
1	1	1	2	2	1	1	1	4	1	2	1	1	1	1	7	23.3333	3	1	1	1	1	1	1	1	5	12	30	3	1	1	1	1	4	20	3	23	25.5556	3	5	1	1	1	8	40	3	5	5	5	1
1	2	1	2	1	1	1	1	3	5	1	5	5	5	5	26	86.6667	1	5	5	5	5	5	5	5	5	40	100	1	5	5	5	5	20	100	1	86	95.5556	1	2	5	5	3	15	75	1	5	5	5	5
1	1	2	2	2	1	1	2	7	1	2	1	1	5	1	11	36.6667	3	3	1	1	1	5	1	1	1	14	35	3	1	5	1	1	8	40	3	33	36.6667	3	2	1	1	1	5	25	3	1	1	1	1
1	2	2	2	2	1	1	2	7	1	2	1	1	1	5	11	36.6667	3	5	1	5	1	1	1	5	5	24	60	2	1	1	5	5	12	60	2	47	52.2222	2	5	5	1	1	12	60	2	1	5	1	1
1	1	2	2	2	1	1	2	7	1	2	1	1	1	1	7	23.3333	3	2	1	1	1	2	3	1	1	12	30	3	2	5	1	3	11	55	2	30	33.3333	3	5	1	2	3	11	55	2	5	1	5	1
1	2	2	2	1	1	1	1	1	1	2	1	1	1	1	7	23.3333	3	1	1	1	1	5	5	1	1	16	40	3	5	5	5	3	18	90	1	41	45.5556	3	2	1	1	1	5	25	3	1	3	1	1
1	2	1	2	1	1	1	2	7	5	2	5	1	1	1	15	50	2	1	1	1	1	1	1	5	1	12	30	3	5	5	5	3	18	90	1	45	50	2	1	1	1	1	4	20	3	1	1	1	1
1	1	2	2	2	1	1	2	7	5	2	1	5	1	1	15	50	2	1	5	1	5	5	5	1	1	24	60	2	1	1	1	5	8	40	3	47	52.2222	2	1	5	5	3	14	70	2	5	3	5	1
1	1	2	2	2	1	1	2	7	5	2	1	1	1	5	15	50	2	1	3	1	5	5	5	3	1	24	60	2	1	1	1	1	4	20	3	43	47.7778	3	1	1	1	3	6	30	3	1	2	1	1
1	2	2	2	2	2	1	1	4	5	1	5	5	5	5	26	86.6667	1	1	5	5	1	5	5	1	5	28	70	2	5	5	5	1	16	80	1	70	77.7778	1	1	1	5	1	8	40	3	5	1	5	5
1	2	2	2	2	2	1	2	7	1	1	1	5	1	5	14	46.6667	3	5	5	5	5	5	5	5	5	40	100	1	5	5	5	5	20	100	1	74	82.2222	1	2	5	5	5	17	85	1	5	3	5	5
1	1	2	2	2	2	1	2	7	1	1	1	1	3	1	8	26.6667	3	1	1	2	1	1	5	1	1	13	32.5	3	5	5	1	5	16	80	1	37	41.1111	3	2	5	3	1	11	55	2	5	1	1	1
1	2	2	2	2	2	1	2	7	1	2	3	5	1	1	13	43.3333	3	1	5	1	5	5	1	1	1	20	50	2	1	1	1	1	4	20	3	37	41.1111	3	2	1	1	2	6	30	3	1	3	1	1
1	1	2	2	2	2	1	1	4	1	2	1	1	1	1	7	23.3333	3	5	5	5	5	5	5	5	5	40	100	1	5	5	5	5	20	100	1	67	74.4444	2	2	5	5	5	17	85	1	5	5	1	5
1	1	2	2	2	1	1	2	7	1	2	5	1	3	1	13	43.3333	3	5	5	3	3	1	3	3	1	24	60	2	3	2	2	1	8	40	3	45	50	2	2	5	1	1	9	45	3	2	3	1	2
1	2	2	2	2	1	1	2	7	1	1	5	1	1	5	14	46.6667	3	5	1	1	1	5	1	1	5	20	50	2	1	5	5	1	12	60	2	46	51.1111	2	1	1	1	2	5	25	3	1	1	1	1
1	1	1	2	2	2	1	2	7	1	1	1	1	1	1	6	20	3	1	1	1	1	1	1	1	1	8	20	3	1	1	1	1	4	20	3	18	20	3	1	1	1	1	4	20	3	1	5	5	1
1	1	1	2	2	2	1	2	7	1	1	1	1	3	5	12	40	3	5	5	3	1	5	1	3	5	28	70	2	5	1	3	1	10	50	2	50	55.5556	2	3	1	1	1	6	30	3	1	1	1	3
1	1	2	2	2	1	1	1	1	5	1	1	5	1	1	14	46.6667	3	3	1	1	5	5	1	5	5	26	65	2	5	5	5	3	18	90	1	58	64.4444	2	2	1	5	3	11	55	2	5	5	5	5
1	1	2	2	2	1	1	2	7	1	2	1	5	1	1	11	36.6667	3	1	1	1	5	5	5	1	5	24	60	2	5	5	5	3	18	90	1	53	58.8889	2	1	5	5	5	16	80	1	5	3	5	1
1	1	2	2	2	1	1	1	4	5	1	1	1	5	1	14	46.6667	3	5	1	1	1	1	5	1	5	20	50	2	1	1	1	5	8	40	3	42	46.6667	3	1	1	1	3	6	30	3	1	3	1	5
1	1	1	2	2	1	1	2	7	1	2	5	1	1	5	15	50	2	1	1	1	1	1	5	1	1	12	30	3	1	5	5	1	12	60	2	39	43.3333	3	1	1	1	5	8	40	3	1	1	1	1
1	2	2	2	1	1	1	2	7	1	2	1	1	1	1	7	23.3333	3	1	1	1	1	1	1	1	1	8	20	3	1	1	1	1	4	20	3	19	21.1111	3	2	1	1	1	5	25	3	1	1	1	1
1	1	2	2	2	2	1	2	7	5	1	5	5	5	5	26	86.6667	1	5	5	5	5	5	5	5	5	40	100	1	5	5	5	5	20	100	1	86	95.5556	1	1	5	5	1	12	60	2	5	2	5	5
1	1	1	2	2	1	1	1	4	5	1	5	5	5	5	26	86.6667	1	5	5	5	1	5	5	1	5	32	80	1	5	5	5	5	20	100	1	78	86.6667	1	5	5	5	5	20	100	1	5	5	5	5
1	1	2	2	2	1	1	2	7	5	1	1	5	1	1	14	46.6667	3	1	5	1	1	5	5	5	1	24	60	2	5	1	5	1	12	60	2	50	55.5556	2	2	5	1	1	9	45	3	1	1	1	1
1	1	2	2	1	1	1	1	6	1	1	1	1	5	5	14	46.6667	3	1	1	5	5	5	5	5	1	28	70	2	1	1	5	1	8	40	3	50	55.5556	2	3	3	1	1	8	40	3	5	3	2	1
1	2	2	2	1	1	1	1	4	1	1	5	1	3	1	12	40	3	1	1	1	1	1	3	1	5	14	35	3	1	1	5	1	8	40	3	34	37.7778	3	1	5	5	1	12	60	2	1	3	3	1
1	1	1	2	2	1	1	2	7	5	1	5	1	1	5	18	60	2	1	1	1	1	5	5	1	1	16	40	3	1	3	5	1	10	50	2	44	48.8889	3	1	5	1	1	8	40	3	1	1	3	1
1	3	2	4	1	1	2	2	7	5	1	1	5	1	1	14	46.6667	3	1	1	3	5	5	5	5	5	30	75	1	1	1	1	1	4	20	3	48	53.3333	2	1	5	1	1	8	40	3	1	1	1	5
1	2	2	4	2	2	1	2	7	1	2	1	1	1	1	7	23.3333	3	1	1	1	1	1	1	1	1	8	20	3	1	1	1	1	4	20	3	19	21.1111	3	2	1	1	2	6	30	3	1	1	1	1
1	2	2	4	2	1	1	2	7	5	5	5	1	1	5	22	73.3333	2	1	1	5	5	1	1	5	5	24	60	2	5	5	5	1	16	80	1	62	68.8889	2	1	5	1	1	8	40	3	5	1	1	1
1	2	2	4	1	1	1	2	7	1	2	1	1	1	5	11	36.6667	3	1	1	1	3	1	1	1	5	14	35	3	1	1	1	1	4	20	3	29	32.2222	3	1	5	1	1	8	40	3	1	5	1	5
1	2	2	4	2	2	1	2	7	1	2	1	1	1	1	7	23.3333	3	1	1	1	1	1	1	1	1	8	20	3	1	1	1	1	4	20	3	19	21.1111	3	2	1	1	1	5	25	3	1	1	1	1
1	2	2	4	2	2	1	2	7	1	2	1	1	1	1	7	23.3333	3	1	1	1	1	5	1	1	5	16	40	3	1	1	1	1	4	20	3	27	30	3	2	1	1	1	5	25	3	1	2	1	3
1	2	2	4	2	1	1	1	4	1	1	5	1	1	1	10	33.3333	3	5	1	1	1	1	1	1	1	12	30	3	1	1	5	1	8	40	3	30	33.3333	3	1	1	1	1	4	20	3	5	1	5	5
1	2	2	4	1	2	1	1	2	1	1	5	1	1	5	14	46.6667	3	5	5	1	3	5	5	1	5	30	75	1	1	1	5	1	8	40	3	52	57.7778	2	1	5	1	3	10	50	2	1	3	1	1
1	2	2	4	2	1	1	2	7	1	2	1	1	1	1	7	23.3333	3	1	1	1	1	1	1	1	1	8	20	3	1	1	1	1	4	20	3	19	21.1111	3	1	1	1	1	4	20	3	1	1	5	1
1	2	2	4	1	1	1	2	7	1	1	3	5	1	1	12	40	3	3	5	1	5	1	5	3	1	24	60	2	1	1	1	1	4	20	3	40	44.4444	3	2	1	1	1	5	25	3	1	3	1	5
1	2	2	4	2	2	1	2	7	5	1	5	5	5	5	26	86.6667	1	5	5	5	5	5	5	5	1	36	90	1	5	5	5	5	20	100	1	82	91.1111	1	2	5	5	5	17	85	1	5	5	5	5
1	2	2	4	2	1	1	1	4	2	1	1	5	1	1	11	36.6667	3	1	1	1	1	5	1	1	5	16	40	3	1	5	5	1	12	60	2	39	43.3333	3	1	5	1	1	8	40	3	1	1	1	1
1	2	1	4	2	2	1	2	7	1	2	3	3	2	1	12	40	3	1	1	3	2	1	3	2	2	15	37.5	3	3	5	1	2	11	55	2	38	42.2222	3	1	1	1	1	4	20	3	1	1	3	1
1	2	2	4	2	2	1	2	7	5	2	1	1	1	1	11	36.6667	3	1	1	1	1	1	1	1	1	8	20	3	1	1	1	1	4	20	3	23	25.5556	3	1	1	1	1	4	20	3	1	1	1	1
1	2	2	4	2	1	1	2	7	1	1	1	1	1	1	6	20	3	1	1	1	1	1	1	1	1	8	20	3	1	1	1	1	4	20	3	18	20	3	2	1	1	1	5	25	3	1	1	1	1
1	2	2	4	2	2	1	1	1	5	2	1	5	1	5	19	63.3333	2	1	1	1	5	1	5	1	5	20	50	2	1	1	5	1	8	40	3	47	52.2222	2	2	5	5	1	13	65	2	1	1	5	5
1	2	1	4	1	1	1	2	7	1	2	1	1	1	1	7	23.3333	3	1	1	1	1	1	1	1	1	8	20	3	1	1	3	1	6	30	3	21	23.3333	3	1	1	1	1	4	20	3	1	1	1	1
1	2	1	4	2	1	1	2	7	5	2	5	5	3	1	21	70	2	5	5	5	5	5	1	1	1	28	70	2	1	1	1	1	4	20	3	53	58.8889	2	1	5	5	2	13	65	2	5	1	5	5
1	2	2	4	2	2	1	1	4	1	5	1	5	1	5	18	60	2	1	1	5	1	5	1	1	1	16	40	3	1	5	5	1	12	60	2	46	51.1111	2	2	1	1	1	5	25	3	5	5	1	1
1	2	2	4	2	1	1	1	4	1	2	1	5	1	3	13	43.3333	3	1	1	5	1	5	1	3	3	20	50	2	3	2	1	1	7	35	3	40	44.4444	3	1	1	2	2	6	30	3	1	1	3	1
1	2	1	4	2	1	1	1	4	1	2	1	1	1	1	7	23.3333	3	1	1	2	1	1	1	1	1	9	22.5	3	2	1	1	1	5	25	3	21	23.3333	3	1	2	2	1	6	30	3	1	2	1	1
1	2	1	4	2	1	1	2	7	1	2	1	5	1	5	15	50	2	5	1	3	5	1	1	5	5	26	65	2	2	1	1	3	7	35	3	48	53.3333	2	1	1	1	1	4	20	3	1	2	1	1
1	2	1	4	2	1	1	2	7	1	1	3	1	1	1	8	26.6667	3	1	5	5	3	3	3	3	3	26	65	2	3	3	3	3	12	60	2	46	51.1111	2	3	3	3	3	12	60	2	3	3	3	3
1	2	2	4	2	1	1	2	7	5	2	1	1	1	1	11	36.6667	3	1	1	1	1	1	1	1	1	8	20	3	1	1	1	1	4	20	3	23	25.5556	3	2	1	1	1	5	25	3	1	2	1	1
1	2	1	4	2	1	1	2	7	1	2	1	3	1	1	9	30	3	1	1	1	3	1	1	1	1	10	25	3	1	1	3	1	6	30	3	25	27.7778	3	2	1	1	1	5	25	3	1	3	3	3
1	2	1	4	2	1	1	2	7	5	1	5	5	5	5	26	86.6667	1	5	5	5	5	5	5	5	5	40	100	1	1	1	5	1	8	40	3	74	82.2222	1	5	5	5	1	16	80	1	5	2	1	5
1	2	2	4	2	1	1	2	7	3	3	3	3	3	3	18	60	2	3	3	3	3	3	3	3	3	24	60	2	3	3	3	3	12	60	2	54	60	2	3	3	3	3	12	60	2	3	3	3	3
1	1	2	4	1	1	1	2	7	1	1	5	1	1	5	14	46.6667	3	1	5	5	1	1	1	5	1	20	50	2	1	1	5	1	8	40	3	42	46.6667	3	2	5	3	1	11	55	2	1	1	1	5
1	2	2	4	1	2	1	1	4	1	2	1	5	1	5	15	50	2	5	1	1	5	1	1	1	5	20	50	2	1	1	1	1	4	20	3	39	43.3333	3	2	5	1	5	13	65	2	5	1	1	1
1	2	1	4	2	1	1	2	7	1	1	1	1	1	1	6	20	3	1	1	1	1	1	5	1	3	14	35	3	1	1	5	1	8	40	3	28	31.1111	3	2	3	1	2	8	40	3	1	1	1	1
1	2	2	4	2	1	1	2	7	1	2	1	5	1	1	11	36.6667	3	1	1	1	5	5	1	1	5	20	50	2	5	5	1	1	12	60	2	43	47.7778	3	1	5	1	1	8	40	3	5	1	5	1
1	1	2	4	1	1	1	1	3	1	2	1	1	1	5	11	36.6667	3	1	1	1	5	5	5	1	5	24	60	2	1	1	1	1	4	20	3	39	43.3333	3	2	3	3	1	9	45	3	1	3	1	1
1	2	2	4	1	1	1	2	7	1	1	5	1	5	5	18	60	2	1	1	1	1	5	1	1	1	12	30	3	1	1	1	1	4	20	3	34	37.7778	3	1	1	1	1	4	20	3	1	1	1	1
1	2	2	4	2	2	1	1	4	5	1	5	5	5	5	26	86.6667	1	5	5	5	5	5	5	5	5	40	100	1	5	5	5	5	20	100	1	86	95.5556	1	2	5	5	5	17	85	1	5	5	1	1
1	2	2	4	2	1	1	2	7	1	2	5	1	5	5	19	63.3333	2	3	5	1	5	5	5	5	5	34	85	1	1	5	5	1	12	60	2	65	72.2222	2	2	5	3	2	12	60	2	5	3	1	1
1	2	2	4	2	2	2	2	7	1	2	3	1	1	1	9	30	3	5	1	5	5	5	5	1	1	28	70	2	5	5	5	5	20	100	1	57	63.3333	2	2	1	1	3	7	35	3	1	1	1	1
1	2	2	4	2	1	1	2	7	1	2	5	1	1	5	15	50	2	1	3	1	5	5	1	5	2	23	57.5	2	1	1	3	2	7	35	3	45	50	2	1	5	5	1	12	60	2	1	1	1	1
1	2	1	4	2	2	1	1	4	1	2	1	1	1	3	9	30	3	1	1	3	3	1	1	1	1	12	30	3	1	1	1	1	4	20	3	25	27.7778	3	2	1	5	3	11	55	2	1	3	1	1
1	2	2	4	2	1	1	1	6	1	2	1	1	1	1	7	23.3333	3	1	1	1	1	1	3	1	1	10	25	3	1	1	1	1	4	20	3	21	23.3333	3	1	1	3	1	6	30	3	1	1	1	1
1	2	2	4	2	2	1	2	7	1	2	1	1	1	1	7	23.3333	3	1	3	3	1	1	1	3	1	14	35	3	1	5	5	1	12	60	2	33	36.6667	3	1	1	1	1	4	20	3	1	3	5	1
1	2	1	4	2	1	1	1	4	1	1	1	5	5	5	18	60	2	5	1	5	1	5	1	5	5	28	70	2	5	5	1	1	12	60	2	58	64.4444	2	3	1	1	3	8	40	3	5	5	5	5
1	2	2	4	1	1	1	2	7	1	1	1	1	1	1	6	20	3	1	1	1	1	1	1	1	1	8	20	3	1	1	1	1	4	20	3	18	20	3	1	1	1	1	4	20	3	1	1	1	1
1	2	2	4	1	1	1	2	7	5	1	5	5	5	5	26	86.6667	1	5	5	5	5	5	5	5	5	40	100	1	5	5	5	1	16	80	1	82	91.1111	1	1	5	5	3	14	70	2	5	5	5	5
1	2	2	4	2	2	2	2	7	5	2	5	5	5	1	23	76.6667	1	1	5	5	5	5	5	5	1	32	80	1	5	5	5	5	20	100	1	75	83.3333	1	2	5	1	2	10	50	2	1	1	1	5
1	2	1	4	2	1	1	2	7	5	1	5	5	5	5	26	86.6667	1	5	5	5	5	5	5	5	5	40	100	1	5	5	5	5	20	100	1	86	95.5556	1	5	5	5	5	20	100	1	5	5	5	5
1	2	2	4	2	1	2	2	7	3	3	3	1	1	1	12	40	3	3	1	1	1	1	5	5	1	18	45	3	1	1	1	1	4	20	3	34	37.7778	3	1	1	3	1	6	30	3	1	1	1	1
1	2	1	4	2	1	1	2	7	1	2	1	1	1	1	7	23.3333	3	5	5	5	1	1	5	5	1	28	70	2	1	1	5	1	8	40	3	43	47.7778	3	2	1	1	1	5	25	3	1	1	3	3
1	2	1	4	2	1	1	2	7	1	2	1	1	3	1	9	30	3	1	1	3	1	1	1	1	1	10	25	3	1	1	1	1	4	20	3	23	25.5556	3	1	1	1	1	4	20	3	1	1	1	1
1	3	1	4	1	1	1	2	7	1	2	3	3	2	5	16	53.3333	2	1	1	5	5	1	1	5	5	24	60	2	1	3	1	5	10	50	2	50	55.5556	2	3	3	5	1	12	60	2	5	1	5	3
1	2	2	4	2	2	1	2	7	1	2	1	1	1	1	7	23.3333	3	1	1	3	1	1	1	1	1	10	25	3	1	1	1	1	4	20	3	21	23.3333	3	1	1	3	1	6	30	3	1	2	1	3
1	3	2	4	2	1	1	1	4	1	2	1	1	1	5	11	36.6667	3	1	5	1	5	5	5	5	5	32	80	1	1	1	5	1	8	40	3	51	56.6667	2	3	5	5	1	14	70	2	5	1	5	1
1	2	1	4	1	2	1	2	7	5	5	5	5	3	1	24	80	1	3	5	5	3	5	1	5	5	32	80	1	5	1	3	5	14	70	2	70	77.7778	1	5	5	5	3	18	90	1	1	3	5	1
1	3	2	4	2	2	1	1	4	1	1	5	1	5	3	16	53.3333	2	1	1	1	5	1	1	1	1	12	30	3	1	1	1	1	4	20	3	32	35.5556	3	1	5	5	1	12	60	2	1	1	1	5
1	4	2	4	1	1	1	1	1	1	1	5	1	5	5	18	60	2	5	1	1	5	5	5	1	5	28	70	2	5	5	5	3	18	90	1	64	71.1111	2	2	5	5	1	13	65	2	5	1	5	1
1	4	2	4	1	1	1	2	7	1	1	5	1	1	1	10	33.3333	3	1	1	3	1	1	1	1	1	10	25	3	1	1	5	3	10	50	2	30	33.3333	3	1	1	1	3	6	30	3	1	3	1	1
1	4	1	4	2	1	1	1	4	1	2	1	1	2	5	12	40	3	1	1	1	1	5	5	5	1	20	50	2	1	1	5	5	12	60	2	44	48.8889	3	1	1	1	5	8	40	3	1	5	1	1
1	4	1	4	1	1	1	1	1	1	2	1	1	1	1	7	23.3333	3	1	1	1	2	1	1	1	1	9	22.5	3	1	1	1	1	4	20	3	20	22.2222	3	2	1	1	1	5	25	3	1	1	3	3
1	2	2	4	1	1	1	1	4	1	2	1	1	3	3	11	36.6667	3	3	3	3	3	3	3	3	3	24	60	2	3	3	3	3	12	60	2	47	52.2222	2	3	3	3	3	12	60	2	3	3	3	3
1	3	2	4	1	1	1	1	4	5	2	5	5	3	1	21	70	2	1	1	1	1	1	1	1	1	8	20	3	1	1	1	1	4	20	3	33	36.6667	3	2	5	1	5	13	65	2	5	1	1	1
1	4	1	4	1	1	1	1	3	1	1	5	1	1	1	10	33.3333	3	1	1	3	3	1	1	1	3	14	35	3	1	1	1	3	6	30	3	30	33.3333	3	1	1	1	1	4	20	3	1	1	1	1
1	3	1	4	1	1	1	1	3	5	1	1	5	5	5	22	73.3333	2	5	5	5	5	5	5	5	5	40	100	1	5	5	5	3	18	90	1	80	88.8889	1	2	5	5	1	13	65	2	5	2	1	5
1	4	1	4	1	2	2	1	4	5	2	5	1	1	5	19	63.3333	2	1	5	1	1	5	5	5	5	28	70	2	5	5	5	1	16	80	1	63	70	2	1	1	1	5	8	40	3	5	1	5	5
1	4	2	4	1	1	1	2	7	5	2	3	1	1	1	13	43.3333	3	1	1	1	1	5	5	5	1	20	50	2	1	1	5	1	8	40	3	41	45.5556	3	2	1	1	3	7	35	3	1	3	1	3
1	2	2	4	1	1	1	2	7	3	2	1	1	1	5	13	43.3333	3	3	1	3	1	1	3	2	1	15	37.5	3	1	1	3	1	6	30	3	34	37.7778	3	1	1	3	3	8	40	3	5	3	2	2
1	4	2	4	1	1	2	1	1	1	1	1	1	1	1	6	20	3	1	1	1	3	1	1	1	1	10	25	3	1	1	1	1	4	20	3	20	22.2222	3	2	1	1	1	5	25	3	1	1	1	1
1	4	1	4	2	1	1	1	3	1	1	3	5	5	1	16	53.3333	2	1	1	1	3	1	1	5	1	14	35	3	5	5	5	3	18	90	1	48	53.3333	2	1	1	5	3	10	50	2	5	1	1	1
1	4	1	4	2	1	2	1	4	1	2	5	1	1	1	11	36.6667	3	1	1	1	1	1	1	1	1	8	20	3	1	1	1	1	4	20	3	23	25.5556	3	1	1	1	1	4	20	3	1	1	1	1
1	3	1	4	1	2	1	2	7	5	1	3	5	5	5	24	80	1	5	5	1	3	5	5	5	1	30	75	1	5	5	5	5	20	100	1	74	82.2222	1	1	5	5	5	16	80	1	1	3	1	1
1	4	1	4	1	1	1	2	7	5	1	5	5	5	5	26	86.6667	1	5	5	5	1	5	5	5	5	36	90	1	5	5	5	5	20	100	1	82	91.1111	1	1	5	5	5	16	80	1	5	5	5	5
1	3	2	4	1	1	1	1	4	1	1	3	5	5	5	20	66.6667	2	1	1	5	1	5	5	5	5	28	70	2	5	5	5	1	16	80	1	64	71.1111	2	3	1	1	3	8	40	3	5	1	1	5
1	4	1	4	1	1	1	1	1	1	1	3	1	1	1	8	26.6667	3	1	3	1	5	1	5	1	3	20	50	2	3	3	3	1	10	50	2	38	42.2222	3	2	1	5	1	9	45	3	3	5	5	1
1	4	2	4	2	1	1	1	1	1	1	1	5	5	1	14	46.6667	3	5	5	3	1	5	5	1	1	26	65	2	5	5	5	1	16	80	1	56	62.2222	2	2	5	5	1	13	65	2	5	1	5	5
1	4	2	4	1	1	2	2	7	1	2	5	1	1	5	15	50	2	5	1	5	1	5	5	1	5	28	70	2	5	5	5	3	18	90	1	61	67.7778	2	2	1	1	3	7	35	3	1	1	1	1
1	3	1	4	2	2	1	1	4	1	2	5	1	5	5	19	63.3333	2	5	5	5	5	5	5	1	5	36	90	1	1	1	1	1	4	20	3	59	65.5556	2	1	1	1	1	4	20	3	5	5	5	5
1	2	2	4	1	1	1	2	7	1	2	1	3	1	1	9	30	3	1	1	3	5	1	5	1	1	18	45	3	1	1	3	1	6	30	3	33	36.6667	3	2	5	3	3	13	65	2	1	3	3	1
1	3	2	4	1	2	1	2	7	1	1	5	1	1	1	10	33.3333	3	5	1	5	5	5	5	5	5	36	90	1	5	5	5	3	18	90	1	64	71.1111	2	1	5	5	2	13	65	2	5	5	5	1
1	2	1	4	1	1	1	2	7	1	1	1	1	1	3	8	26.6667	3	1	3	1	3	1	1	1	3	14	35	3	1	3	5	3	12	60	2	34	37.7778	3	3	3	3	3	12	60	2	1	2	3	1
1	3	2	4	1	1	1	1	3	1	3	3	1	3	3	14	46.6667	3	3	3	2	3	3	3	3	3	23	57.5	2	3	3	3	3	12	60	2	49	54.4444	2	2	3	3	3	11	55	2	3	3	3	3
1	3	1	4	1	1	1	1	2	5	1	5	5	5	5	26	86.6667	1	5	5	1	5	5	5	3	5	34	85	1	5	5	5	1	16	80	1	76	84.4444	1	1	5	1	1	8	40	3	5	1	3	5
1	3	2	4	1	1	1	2	7	5	1	5	5	5	5	26	86.6667	1	5	5	1	1	5	5	5	5	32	80	1	1	5	5	5	16	80	1	74	82.2222	1	1	5	5	5	16	80	1	5	5	5	5
1	4	1	4	1	1	2	1	4	5	1	1	5	5	1	18	60	2	1	1	1	3	1	5	1	1	14	35	3	1	1	1	1	4	20	3	36	40	3	2	5	1	3	11	55	2	1	1	5	1
1	3	2	4	1	2	1	1	2	5	1	3	1	1	1	12	40	3	1	1	1	1	1	5	5	5	20	50	2	1	1	5	5	12	60	2	44	48.8889	3	1	5	5	2	13	65	2	1	1	5	1
1	2	1	4	1	2	1	2	7	1	1	3	1	5	3	14	46.6667	3	5	1	5	2	1	5	1	3	23	57.5	2	5	5	5	5	20	100	1	57	63.3333	2	5	5	3	5	18	90	1	5	5	5	5
1	2	1	4	1	1	1	2	7	5	2	5	5	1	1	19	63.3333	2	5	1	5	5	5	5	1	5	32	80	1	5	5	1	1	12	60	2	63	70	2	5	5	1	1	12	60	2	1	2	5	5
1	3	2	4	1	2	1	2	7	5	1	1	5	5	1	18	60	2	5	5	5	5	5	5	3	5	38	95	1	5	5	5	5	20	100	1	76	84.4444	1	5	1	5	1	12	60	2	5	5	5	5
1	3	1	4	1	1	1	2	7	5	1	1	1	1	1	10	33.3333	3	3	5	2	2	5	5	3	1	26	65	2	5	5	5	3	18	90	1	54	60	2	3	5	1	1	10	50	2	5	2	3	1
1	2	2	4	1	2	1	1	4	1	2	1	1	1	1	7	23.3333	3	1	1	1	1	5	1	1	1	12	30	3	5	1	1	1	8	40	3	27	30	3	2	1	1	1	5	25	3	1	1	1	1
1	3	2	4	1	2	1	2	7	2	1	2	3	2	1	11	36.6667	3	1	1	1	1	1	1	1	1	8	20	3	1	1	3	1	6	30	3	25	27.7778	3	1	1	1	3	6	30	3	1	3	3	1
1	3	2	4	1	1	1	1	4	5	1	1	1	1	3	12	40	3	3	1	1	1	1	5	1	1	14	35	3	3	1	3	2	9	45	3	35	38.8889	3	1	5	5	3	14	70	2	5	1	5	3
1	3	2	4	1	2	1	2	7	5	1	5	5	5	5	26	86.6667	1	5	5	3	5	5	1	1	5	30	75	1	5	5	5	5	20	100	1	76	84.4444	1	5	5	5	5	20	100	1	5	3	1	5
1	3	2	4	1	2	1	2	7	1	1	5	1	1	1	10	33.3333	3	1	1	1	5	5	1	1	3	18	45	3	1	1	3	1	6	30	3	34	37.7778	3	2	1	1	1	5	25	3	1	1	1	1
1	3	2	4	1	1	1	2	7	3	3	3	3	3	3	18	60	2	3	3	3	3	3	2	3	3	23	57.5	2	3	3	3	3	12	60	2	53	58.8889	2	3	3	3	3	12	60	2	3	3	3	3
1	3	2	4	2	1	1	1	6	5	2	5	5	1	5	23	76.6667	1	5	5	5	5	5	5	5	5	40	100	1	5	5	5	5	20	100	1	83	92.2222	1	5	5	5	1	16	80	1	5	5	5	1
1	2	2	4	1	1	1	1	4	5	2	1	1	1	1	11	36.6667	3	1	5	1	5	5	5	5	1	28	70	2	1	1	1	1	4	20	3	43	47.7778	3	2	1	1	2	6	30	3	1	1	1	1
1	2	2	4	1	1	1	2	7	1	2	3	1	1	1	9	30	3	1	1	1	1	1	1	1	1	8	20	3	1	1	1	1	4	20	3	21	23.3333	3	1	5	5	3	14	70	2	1	3	5	5
1	3	2	4	1	1	1	1	3	1	1	1	1	1	1	6	20	3	1	1	1	1	1	1	1	1	8	20	3	1	1	1	1	4	20	3	18	20	3	1	1	1	1	4	20	3	3	3	1	1
1	3	2	4	1	1	1	2	7	5	1	1	5	5	5	22	73.3333	2	5	5	5	5	5	5	5	5	40	100	1	5	5	5	5	20	100	1	82	91.1111	1	1	1	1	1	4	20	3	5	1	1	5
1	3	2	4	1	1	1	1	3	5	1	1	1	1	1	10	33.3333	3	1	1	1	1	1	1	1	1	8	20	3	1	1	1	1	4	20	3	22	24.4444	3	1	1	1	1	4	20	3	1	1	1	1
1	3	2	4	1	1	1	1	1	5	1	5	5	5	5	26	86.6667	1	5	5	5	5	5	5	5	5	40	100	1	5	5	5	5	20	100	1	86	95.5556	1	5	5	5	1	16	80	1	5	2	5	5
1	2	2	4	2	1	1	1	3	1	2	3	5	5	1	17	56.6667	2	1	1	1	1	1	1	1	1	8	20	3	1	1	1	3	6	30	3	31	34.4444	3	2	1	1	3	7	35	3	1	1	1	1
2	1	1	1	2	1	1	1	4	2	2	2	2	2	2	12	40	3	2	2	2	2	2	2	2	2	16	40	3	2	2	2	2	8	40	3	36	40	3	2	2	2	2	8	40	3	3	2	2	2
2	1	1	1	2	1	1	1	4	5	1	4	5	4	3	22	73.3333	2	4	5	4	3	4	3	5	4	32	80	1	4	3	4	3	14	70	2	68	75.5556	1	3	5	4	3	15	75	1	4	3	5	3
2	1	2	1	2	2	1	1	3	5	5	5	5	5	5	30	100	1	5	5	5	5	5	5	5	5	40	100	1	5	5	5	5	20	100	1	90	100	1	1	4	4	4	13	65	2	4	4	4	4
2	1	2	1	2	1	1	1	4	4	2	4	4	4	4	22	73.3333	2	4	4	4	3	4	4	4	4	31	77.5	1	4	4	4	4	16	80	1	69	76.6667	1	2	4	4	4	14	70	2	4	3	4	4
2	1	2	1	1	1	1	2	7	5	2	5	5	5	5	27	90	1	5	5	5	5	5	5	5	5	40	100	1	5	5	5	5	20	100	1	87	96.6667	1	5	5	5	5	20	100	1	5	5	5	5
2	1	2	1	2	2	1	1	1	5	1	5	5	5	5	26	86.6667	1	5	5	5	5	5	5	5	5	40	100	1	5	5	5	5	20	100	1	86	95.5556	1	1	1	1	2	5	25	3	5	5	5	5
2	1	1	1	2	1	1	1	6	4	4	4	4	4	4	24	80	1	4	4	4	4	4	4	4	4	32	80	1	4	4	4	4	16	80	1	72	80	1	4	4	4	4	16	80	1	4	4	4	4
2	1	1	1	1	1	1	2	7	4	2	4	4	4	4	22	73.3333	2	4	4	4	4	4	4	4	4	32	80	1	4	4	4	4	16	80	1	70	77.7778	1	2	4	4	4	14	70	2	4	4	4	3
2	1	2	1	2	1	1	2	7	5	2	5	4	4	5	25	83.3333	1	5	4	3	4	4	5	5	5	35	87.5	1	4	5	5	5	19	95	1	79	87.7778	1	1	5	5	4	15	75	1	5	5	3	4
2	1	1	1	2	1	1	1	4	4	2	4	4	4	4	22	73.3333	2	4	4	4	4	4	4	4	4	32	80	1	4	4	4	4	16	80	1	70	77.7778	1	4	3	4	4	15	75	1	5	3	5	3
2	2	1	1	2	1	1	2	7	5	1	3	5	3	4	21	70	2	5	5	5	5	5	4	4	5	38	95	1	5	5	5	5	20	100	1	79	87.7778	1	1	4	5	4	14	70	2	4	2	4	4
2	1	2	1	1	1	1	1	4	3	2	4	4	4	5	22	73.3333	2	5	5	5	4	4	5	4	5	37	92.5	1	4	5	5	4	18	90	1	77	85.5556	1	2	5	4	2	13	65	2	5	5	5	4
2	1	1	1	1	2	1	2	7	4	4	4	4	4	4	24	80	1	4	4	4	4	4	4	4	4	32	80	1	3	4	4	3	14	70	2	70	77.7778	1	1	4	4	2	11	55	2	4	4	4	4
2	1	1	1	1	1	1	1	4	4	4	4	4	4	4	24	80	1	4	4	4	4	4	4	4	4	32	80	1	4	4	4	4	16	80	1	72	80	1	4	4	4	4	16	80	1	4	4	4	4
2	1	1	1	2	1	1	1	3	5	2	4	5	2	3	21	70	2	3	2	4	1	4	5	5	5	29	72.5	2	4	4	3	5	16	80	1	66	73.3333	2	5	5	5	5	20	100	1	5	5	5	4
2	1	1	1	2	2	1	2	7	4	2	4	4	4	4	22	73.3333	2	4	4	4	4	4	4	4	4	32	80	1	4	4	4	4	16	80	1	70	77.7778	1	3	3	3	3	12	60	2	3	3	3	3
2	2	2	1	2	1	1	1	3	5	1	3	5	4	3	21	70	2	4	4	3	4	3	5	4	5	32	80	1	4	4	5	5	18	90	1	71	78.8889	1	1	5	5	3	14	70	2	5	3	4	5
2	2	2	1	2	2	1	2	7	4	2	4	4	4	4	22	73.3333	2	4	4	4	4	4	4	4	4	32	80	1	4	4	4	4	16	80	1	70	77.7778	1	4	4	4	4	16	80	1	4	4	4	4
2	2	1	1	1	1	1	2	7	4	4	4	4	4	4	24	80	1	4	4	4	4	4	4	4	4	32	80	1	4	4	4	4	16	80	1	72	80	1	3	4	4	4	15	75	1	4	4	4	4
2	1	2	1	2	1	1	1	3	5	1	4	5	5	4	24	80	1	4	5	4	4	4	5	4	5	35	87.5	1	4	4	5	5	18	90	1	77	85.5556	1	5	5	5	5	20	100	1	5	1	4	5
2	1	2	1	2	2	1	2	7	2	2	2	2	3	2	13	43.3333	3	2	2	2	2	2	2	2	2	16	40	3	2	2	2	2	8	40	3	37	41.1111	3	3	2	3	2	10	50	2	3	2	3	2
2	1	2	1	2	1	2	2	7	4	1	5	4	4	4	22	73.3333	2	4	4	4	3	4	4	4	4	31	77.5	1	4	4	4	4	16	80	1	69	76.6667	1	2	4	4	4	14	70	2	4	4	4	4
2	1	2	1	1	1	1	2	7	4	2	4	4	4	4	22	73.3333	2	4	4	4	4	4	4	4	4	32	80	1	4	4	4	4	16	80	1	70	77.7778	1	2	4	4	4	14	70	2	4	4	4	4
2	1	2	1	1	1	1	2	7	4	2	5	5	4	4	24	80	1	3	4	4	4	5	4	4	3	31	77.5	1	4	3	3	4	14	70	2	69	76.6667	1	2	5	5	3	15	75	1	4	2	4	3
2	2	2	1	2	2	1	1	4	5	2	5	4	4	5	25	83.3333	1	4	4	4	5	5	5	4	5	36	90	1	5	5	5	5	20	100	1	81	90	1	2	3	4	4	13	65	2	5	4	4	3
2	1	1	1	1	1	1	1	2	5	1	5	4	5	5	25	83.3333	1	4	5	4	4	5	4	4	4	34	85	1	4	4	5	5	18	90	1	77	85.5556	1	2	3	3	4	12	60	2	2	3	2	3
2	1	1	1	2	2	1	2	7	5	1	4	5	3	3	21	70	2	2	2	2	2	2	3	3	2	18	45	3	3	2	2	3	10	50	2	49	54.4444	2	1	1	1	1	4	20	3	1	1	2	2
2	2	2	1	2	1	1	1	4	4	2	3	4	4	4	21	70	2	4	4	4	4	4	4	4	4	32	80	1	4	4	4	4	16	80	1	69	76.6667	1	4	4	3	3	14	70	2	5	3	5	4
2	2	2	1	2	1	2	1	4	4	2	4	5	4	4	23	76.6667	1	4	3	4	5	5	5	4	5	35	87.5	1	5	4	5	4	18	90	1	76	84.4444	1	4	4	3	3	14	70	2	4	3	5	4
2	1	1	1	2	1	1	1	4	5	1	5	5	5	5	26	86.6667	1	5	3	5	5	5	5	5	5	38	95	1	5	5	5	5	20	100	1	84	93.3333	1	1	5	5	5	16	80	1	5	5	5	5
2	1	1	1	2	2	1	2	7	3	3	2	2	2	2	14	46.6667	3	3	3	2	2	2	2	2	2	18	45	3	2	2	2	2	8	40	3	40	44.4444	3	2	2	3	3	10	50	2	2	2	2	3
2	1	2	1	2	2	1	2	7	3	3	3	2	3	2	16	53.3333	2	2	3	2	2	3	2	2	3	19	47.5	3	2	2	3	2	9	45	3	44	48.8889	3	3	3	2	3	11	55	2	2	3	2	3
2	1	2	1	1	2	1	2	7	2	3	2	3	1	1	12	40	3	1	1	1	1	1	1	1	1	8	20	3	1	1	1	1	4	20	3	24	26.6667	3	1	1	1	1	4	20	3	1	1	1	1
2	2	1	1	2	2	1	2	7	3	3	3	3	3	3	18	60	2	3	3	3	4	3	4	4	4	28	70	2	4	4	4	4	16	80	1	62	68.8889	2	3	3	3	3	12	60	2	3	2	2	3
2	2	2	1	2	2	1	2	7	2	2	2	2	2	2	12	40	3	2	2	2	2	2	2	2	2	16	40	3	2	2	2	2	8	40	3	36	40	3	2	2	2	2	8	40	3	2	2	2	2
2	2	1	1	2	2	1	2	7	2	2	1	2	2	2	11	36.6667	3	1	2	2	2	2	2	2	2	15	37.5	3	2	2	2	2	8	40	3	34	37.7778	3	2	3	1	1	7	35	3	2	1	2	3
2	2	1	1	2	2	1	2	7	1	2	2	2	2	2	11	36.6667	3	2	2	2	2	2	2	2	2	16	40	3	2	2	2	2	8	40	3	35	38.8889	3	1	2	2	2	7	35	3	2	2	2	2
2	1	1	1	1	2	1	2	7	1	1	1	1	1	1	6	20	3	1	1	1	1	1	1	1	1	8	20	3	1	1	1	1	4	20	3	18	20	3	1	1	1	1	4	20	3	1	1	1	1
2	2	2	1	2	2	1	1	4	5	1	5	5	4	5	25	83.3333	1	4	5	4	3	4	4	4	4	32	80	1	4	4	4	4	16	80	1	73	81.1111	1	4	5	4	4	17	85	1	5	4	4	5
2	2	2	1	1	2	1	2	7	2	3	1	1	2	1	10	33.3333	3	2	1	2	1	2	2	2	1	13	32.5	3	1	2	1	2	6	30	3	29	32.2222	3	1	2	1	2	6	30	3	1	2	2	2
2	2	2	1	1	2	1	2	7	2	1	2	1	2	1	9	30	3	1	2	1	2	1	2	1	2	12	30	3	1	2	1	1	5	25	3	26	28.8889	3	1	1	2	2	6	30	3	2	1	2	2
2	2	1	1	2	2	1	2	7	2	1	1	1	1	2	8	26.6667	3	1	2	1	1	2	2	1	1	11	27.5	3	1	2	1	2	6	30	3	25	27.7778	3	2	2	1	2	7	35	3	1	2	1	2
2	2	1	1	2	2	1	2	7	1	2	1	2	2	1	9	30	3	2	2	1	2	3	1	2	1	14	35	3	1	2	1	2	6	30	3	29	32.2222	3	1	2	2	1	6	30	3	2	1	2	2
2	2	1	1	2	2	1	2	7	2	4	2	2	2	3	15	50	2	2	3	2	3	3	2	1	1	17	42.5	3	2	2	2	2	8	40	3	40	44.4444	3	2	1	1	1	5	25	3	3	3	2	3
2	2	1	1	2	2	1	2	7	2	3	3	3	3	3	17	56.6667	2	3	3	3	3	3	3	3	3	24	60	2	3	3	3	3	12	60	2	53	58.8889	2	2	2	2	3	9	45	3	2	3	2	2
2	1	1	1	1	2	1	1	4	3	3	3	3	3	2	17	56.6667	2	2	3	4	3	3	3	3	3	24	60	2	4	3	3	4	14	70	2	55	61.1111	2	2	1	2	1	6	30	3	1	1	2	2
2	2	2	1	2	2	1	2	7	2	3	2	3	3	2	15	50	2	2	2	2	3	1	1	2	1	14	35	3	2	2	2	3	9	45	3	38	42.2222	3	3	2	2	3	10	50	2	1	2	2	2
2	2	1	1	1	2	1	1	3	2	2	2	3	3	2	14	46.6667	3	3	2	2	2	2	2	2	2	17	42.5	3	1	1	2	3	7	35	3	38	42.2222	3	3	2	3	2	10	50	2	3	2	3	3
2	1	1	1	1	2	1	2	7	2	3	2	3	2	2	14	46.6667	3	3	2	2	2	2	2	2	4	19	47.5	3	4	4	4	3	15	75	1	48	53.3333	2	2	1	2	2	7	35	3	3	2	2	2
2	1	2	1	2	2	1	2	7	2	2	2	3	4	1	14	46.6667	3	1	2	3	2	3	3	2	2	18	45	3	3	2	2	2	9	45	3	41	45.5556	3	2	2	3	3	10	50	2	3	2	2	3
2	2	2	1	1	2	1	2	7	3	2	2	1	2	2	12	40	3	3	3	2	2	2	2	3	2	19	47.5	3	2	3	2	2	9	45	3	40	44.4444	3	2	2	3	2	9	45	3	3	2	1	1
2	1	2	1	2	2	1	2	7	3	4	1	1	1	2	12	40	3	1	2	2	2	3	1	2	2	15	37.5	3	3	2	2	3	10	50	2	37	41.1111	3	3	2	2	3	10	50	2	3	2	1	3
2	1	2	1	2	2	1	2	7	3	1	2	2	3	4	15	50	2	1	2	3	1	2	3	1	2	15	37.5	3	3	1	3	2	9	45	3	39	43.3333	3	1	3	1	2	7	35	3	2	3	2	3
2	1	1	1	2	2	1	2	7	3	2	2	1	2	2	12	40	3	1	2	3	2	2	3	1	2	16	40	3	3	1	3	2	9	45	3	37	41.1111	3	2	3	1	2	8	40	3	1	1	2	3
2	2	1	1	1	2	1	2	7	3	2	3	1	2	3	14	46.6667	3	1	2	3	4	5	5	4	4	28	70	2	3	4	2	3	12	60	2	54	60	2	3	2	3	3	11	55	2	2	1	2	3
2	1	2	1	2	1	1	2	7	4	2	5	5	5	5	26	86.6667	1	5	4	5	5	5	5	4	5	38	95	1	4	4	4	4	16	80	1	80	88.8889	1	2	5	4	4	15	75	1	4	4	4	4
2	2	2	1	2	2	1	2	7	3	4	1	2	2	3	15	50	2	1	2	2	3	2	2	3	2	17	42.5	3	3	1	2	1	7	35	3	39	43.3333	3	1	2	1	2	6	30	3	1	2	1	2
2	2	1	1	2	2	1	2	7	2	3	2	3	3	3	16	53.3333	2	2	3	2	2	2	3	2	3	19	47.5	3	2	1	2	2	7	35	3	42	46.6667	3	3	2	2	1	8	40	3	3	2	3	2
2	2	2	1	2	2	1	2	7	2	3	2	2	3	2	14	46.6667	3	2	2	2	2	2	3	2	2	17	42.5	3	3	2	2	3	10	50	2	41	45.5556	3	3	2	2	3	10	50	2	2	3	4	4
2	2	1	1	2	2	1	2	7	2	3	2	3	3	2	15	50	2	2	3	2	2	2	3	2	2	18	45	3	2	2	2	2	8	40	3	41	45.5556	3	3	2	3	2	10	50	2	2	2	2	2
2	2	1	1	2	2	1	2	7	2	1	2	1	2	2	10	33.3333	3	1	2	2	1	2	2	1	2	13	32.5	3	2	2	1	2	7	35	3	30	33.3333	3	2	3	1	2	8	40	3	1	2	2	2
2	2	1	1	1	2	2	2	7	1	2	3	4	2	2	14	46.6667	3	2	2	2	3	2	2	2	3	18	45	3	2	3	2	3	10	50	2	42	46.6667	3	2	2	2	2	8	40	3	1	2	2	1
2	2	1	1	1	2	1	2	7	1	1	1	2	2	1	8	26.6667	3	2	1	2	1	2	1	2	1	12	30	3	2	2	1	2	7	35	3	27	30	3	1	2	3	1	7	35	3	1	2	2	2
2	2	1	1	2	2	1	2	7	1	2	1	2	1	1	8	26.6667	3	2	1	2	1	2	2	2	2	14	35	3	1	2	2	1	6	30	3	28	31.1111	3	2	3	1	2	8	40	3	1	2	2	1
2	1	2	1	2	2	1	2	7	1	2	1	2	2	2	10	33.3333	3	1	2	1	2	2	1	2	3	14	35	3	1	2	2	3	8	40	3	32	35.5556	3	1	2	1	2	6	30	3	2	1	2	2
2	1	1	1	2	2	1	2	7	1	1	2	1	2	2	9	30	3	1	1	1	2	2	1	2	2	12	30	3	1	2	2	1	6	30	3	27	30	3	1	1	1	2	5	25	3	1	2	2	2
2	1	2	1	2	1	1	2	7	5	1	4	4	5	5	24	80	1	5	4	4	4	5	5	5	5	37	92.5	1	5	5	5	5	20	100	1	81	90	1	4	4	4	4	16	80	1	4	4	4	4
2	2	2	1	2	1	1	2	7	4	1	3	4	4	4	20	66.6667	2	4	4	3	4	4	4	4	4	31	77.5	1	3	4	4	4	15	75	1	66	73.3333	2	2	3	4	4	13	65	2	4	4	4	4
2	2	2	1	2	2	1	2	7	4	1	4	4	5	5	23	76.6667	1	5	5	5	5	5	5	5	5	40	100	1	5	5	5	5	20	100	1	83	92.2222	1	2	4	4	5	15	75	1	5	5	4	3
2	2	2	1	2	2	2	1	4	4	4	4	4	4	4	24	80	1	4	4	4	4	4	5	5	5	35	87.5	1	5	5	4	5	19	95	1	78	86.6667	1	4	4	4	4	16	80	1	4	4	4	4
2	2	1	1	1	1	1	2	7	5	1	5	5	5	5	26	86.6667	1	5	5	5	3	5	5	5	5	38	95	1	5	5	5	3	18	90	1	82	91.1111	1	1	3	5	4	13	65	2	1	3	5	3
2	2	2	1	2	1	1	2	7	4	2	4	5	3	5	23	76.6667	1	5	5	5	5	4	3	4	4	35	87.5	1	4	5	5	3	17	85	1	75	83.3333	1	5	4	5	4	18	90	1	4	2	5	5
2	2	2	1	2	2	1	2	7	4	1	4	4	5	4	22	73.3333	2	4	5	5	4	5	5	4	5	37	92.5	1	4	5	5	3	17	85	1	76	84.4444	1	2	5	4	3	14	70	2	4	3	5	4
2	1	2	1	2	1	2	1	4	4	4	4	4	4	4	24	80	1	4	4	4	4	4	4	4	4	32	80	1	4	4	4	4	16	80	1	72	80	1	1	4	4	3	12	60	2	4	4	4	4
2	2	2	1	1	2	1	2	7	5	1	4	5	4	4	23	76.6667	1	4	5	5	5	5	5	4	5	38	95	1	5	5	4	5	19	95	1	80	88.8889	1	2	5	4	4	15	75	1	5	5	4	4
2	2	2	1	1	1	1	2	7	5	1	2	2	2	3	15	50	2	3	2	2	3	2	3	2	2	19	47.5	3	3	2	2	2	9	45	3	43	47.7778	3	2	3	2	1	8	40	3	3	2	2	2
2	2	2	1	2	2	1	2	7	4	2	4	4	4	4	22	73.3333	2	4	4	3	4	4	4	4	4	31	77.5	1	4	4	4	4	16	80	1	69	76.6667	1	4	4	4	5	17	85	1	4	4	5	5
2	2	2	1	2	1	1	2	7	5	5	5	5	5	5	30	100	1	4	3	5	4	5	5	5	5	36	90	1	5	5	4	5	19	95	1	85	94.4444	1	1	5	5	5	16	80	1	5	5	4	4
2	2	2	1	1	2	1	2	7	4	1	3	4	3	5	20	66.6667	2	4	5	4	5	5	5	4	3	35	87.5	1	3	5	4	3	15	75	1	70	77.7778	1	1	4	3	3	11	55	2	4	3	3	3
2	2	2	1	1	1	1	1	6	4	2	4	4	4	4	22	73.3333	2	4	4	4	4	4	4	4	4	32	80	1	4	4	4	4	16	80	1	70	77.7778	1	3	4	4	2	13	65	2	4	2	3	3
2	1	2	1	2	2	1	2	7	3	3	3	3	3	3	18	60	2	3	3	3	3	2	3	3	3	23	57.5	2	2	3	2	3	10	50	2	51	56.6667	2	1	2	3	2	8	40	3	2	3	2	1
2	1	1	1	2	2	1	2	7	2	3	1	3	2	1	12	40	3	2	1	3	2	2	2	3	2	17	42.5	3	2	3	1	2	8	40	3	37	41.1111	3	4	4	3	3	14	70	2	2	2	3	1
2	2	2	1	2	2	1	2	7	2	2	3	2	1	2	12	40	3	3	2	2	2	3	2	2	3	19	47.5	3	2	3	4	3	12	60	2	43	47.7778	3	2	1	2	2	7	35	3	3	2	2	3
2	1	2	1	2	2	1	2	7	2	1	3	2	3	2	13	43.3333	3	3	2	3	2	3	4	3	4	24	60	2	2	3	3	2	10	50	2	47	52.2222	2	3	3	3	4	13	65	2	3	4	3	4
2	3	1	1	2	2	1	2	7	3	2	3	2	2	3	15	50	2	2	2	2	3	2	2	3	2	18	45	3	2	3	2	2	9	45	3	42	46.6667	3	1	2	1	2	6	30	3	2	2	1	2
2	1	2	1	2	2	1	2	7	1	2	3	2	3	2	13	43.3333	3	2	3	1	2	2	2	2	2	16	40	3	3	2	2	2	9	45	3	38	42.2222	3	1	2	2	2	7	35	3	1	3	1	2
2	2	1	1	2	2	1	2	7	1	2	2	3	1	2	11	36.6667	3	2	1	2	1	2	2	2	2	14	35	3	2	2	2	2	8	40	3	33	36.6667	3	2	3	2	2	9	45	3	3	2	2	3
2	2	1	1	1	2	1	2	7	2	1	1	1	2	1	8	26.6667	3	2	1	2	1	2	1	2	2	13	32.5	3	1	2	1	2	6	30	3	27	30	3	1	2	2	2	7	35	3	2	2	2	2
2	1	2	1	2	2	1	2	7	2	3	3	3	3	3	17	56.6667	2	2	3	2	2	2	3	2	4	20	50	2	3	3	3	4	13	65	2	50	55.5556	2	1	2	1	2	6	30	3	3	2	3	2
2	2	2	1	2	2	1	2	7	2	3	3	3	4	5	20	66.6667	2	4	5	4	4	4	4	4	5	34	85	1	4	4	4	5	17	85	1	71	78.8889	1	3	4	4	4	15	75	1	5	4	4	4
2	1	1	1	2	2	1	2	7	2	3	3	4	5	4	21	70	2	4	5	4	4	4	5	4	5	35	87.5	1	4	4	4	5	17	85	1	73	81.1111	1	4	4	5	4	17	85	1	4	3	3	4
2	2	1	1	2	2	1	2	7	2	3	2	2	2	3	14	46.6667	3	2	3	3	2	2	3	2	3	20	50	2	2	3	3	2	10	50	2	44	48.8889	3	1	2	2	2	7	35	3	2	2	2	3
2	1	2	1	2	2	1	2	7	2	3	3	3	3	2	16	53.3333	2	3	2	3	2	3	2	2	3	20	50	2	3	3	2	3	11	55	2	47	52.2222	2	2	2	3	2	9	45	3	3	2	2	2
2	1	1	1	2	2	1	2	7	3	4	4	3	3	3	20	66.6667	2	3	3	4	3	1	2	2	2	20	50	2	2	3	2	2	9	45	3	49	54.4444	2	2	2	2	2	8	40	3	2	2	2	2
2	1	2	1	2	2	1	2	7	2	3	3	2	3	2	15	50	2	2	2	2	2	3	3	2	3	19	47.5	3	2	2	2	3	9	45	3	43	47.7778	3	2	1	2	2	7	35	3	2	2	2	2
2	1	2	1	2	2	1	2	7	3	1	1	2	2	2	11	36.6667	3	2	2	2	3	2	1	2	2	16	40	3	2	3	2	2	9	45	3	36	40	3	1	2	2	2	7	35	3	1	2	2	2
2	2	2	1	2	1	2	1	4	3	3	3	3	3	3	18	60	2	3	3	3	3	3	3	3	3	24	60	2	3	3	3	3	12	60	2	54	60	2	3	3	3	3	12	60	2	3	3	3	3
2	2	2	1	2	1	1	2	7	4	1	4	4	3	4	20	66.6667	2	4	4	4	4	4	4	4	4	32	80	1	4	4	4	4	16	80	1	68	75.5556	1	2	4	4	3	13	65	2	4	3	4	3
2	2	2	1	2	1	1	1	4	4	1	3	4	4	4	20	66.6667	2	4	4	4	4	4	4	4	4	32	80	1	4	4	4	4	16	80	1	68	75.5556	1	4	4	4	4	16	80	1	4	4	4	4
2	2	2	1	2	1	1	1	4	5	2	4	4	4	4	23	76.6667	1	4	4	4	5	5	4	4	4	34	85	1	4	5	5	5	19	95	1	76	84.4444	1	4	4	3	5	16	80	1	4	4	4	4
2	4	1	4	2	1	2	1	3	3	5	3	3	3	3	20	66.6667	2	4	3	3	3	3	3	4	4	27	67.5	2	4	3	4	4	15	75	1	62	68.8889	2	1	1	1	1	4	20	3	1	1	1	2
2	3	2	4	2	1	1	1	1	4	1	4	4	4	4	21	70	2	4	4	4	4	5	4	5	5	35	87.5	1	4	5	4	4	17	85	1	73	81.1111	1	2	4	4	2	12	60	2	4	4	4	4
2	2	2	4	1	1	1	1	4	5	5	5	5	5	5	30	100	1	5	5	5	5	5	5	5	4	39	97.5	1	5	4	5	5	19	95	1	88	97.7778	1	5	5	4	5	19	95	1	4	4	5	5
2	3	1	4	1	2	1	2	7	5	1	4	4	4	5	23	76.6667	1	4	5	4	5	4	3	3	4	32	80	1	5	4	3	4	16	80	1	71	78.8889	1	3	5	4	3	15	75	1	4	4	4	5
2	3	2	4	1	2	1	1	4	3	2	4	4	4	5	22	73.3333	2	4	4	4	4	5	4	4	3	32	80	1	5	5	5	4	19	95	1	73	81.1111	1	3	3	3	3	12	60	2	4	4	4	4
2	3	1	4	2	1	1	1	4	5	1	4	5	4	4	23	76.6667	1	5	4	4	4	5	5	4	5	36	90	1	5	4	4	5	18	90	1	77	85.5556	1	1	3	4	3	11	55	2	5	5	4	3
2	2	2	4	2	1	1	1	1	5	1	5	5	5	5	26	86.6667	1	5	5	5	5	5	5	5	5	40	100	1	5	5	5	5	20	100	1	86	95.5556	1	1	5	5	2	13	65	2	5	5	5	5
2	3	2	4	2	2	1	1	1	5	5	5	5	5	5	30	100	1	5	5	5	5	5	5	5	5	40	100	1	5	5	5	5	20	100	1	90	100	1	5	5	5	5	20	100	1	5	5	5	5
2	3	2	4	2	2	1	1	3	4	1	4	5	4	4	22	73.3333	2	4	4	4	4	4	4	4	4	32	80	1	4	4	4	4	16	80	1	70	77.7778	1	2	4	4	4	14	70	2	4	4	4	4
2	2	2	4	2	1	1	1	4	5	1	3	4	4	4	21	70	2	4	4	4	4	4	4	4	4	32	80	1	4	4	4	4	16	80	1	69	76.6667	1	2	3	3	3	11	55	2	4	4	4	4
2	2	2	4	1	2	1	1	1	4	5	5	5	5	5	29	96.6667	1	5	3	3	2	3	3	2	4	25	62.5	2	4	4	4	4	16	80	1	70	77.7778	1	4	4	5	4	17	85	1	4	4	4	4
2	2	1	4	1	1	1	1	4	4	4	4	4	4	4	24	80	1	4	4	4	4	4	4	4	4	32	80	1	4	4	4	4	16	80	1	72	80	1	4	4	4	4	16	80	1	4	4	4	4
2	3	1	4	2	1	1	2	7	3	3	3	3	3	3	18	60	2	3	3	3	3	3	3	3	3	24	60	2	3	3	3	3	12	60	2	54	60	2	3	3	3	3	12	60	2	3	3	3	3
2	2	2	4	2	1	1	1	1	5	2	4	4	4	4	23	76.6667	1	4	4	5	5	4	4	4	4	34	85	1	4	4	4	4	16	80	1	73	81.1111	1	4	4	4	4	16	80	1	4	4	4	4
2	3	1	4	2	1	1	1	4	4	4	4	4	4	4	24	80	1	4	4	4	4	4	4	4	4	32	80	1	4	4	4	4	16	80	1	72	80	1	2	4	4	3	13	65	2	4	2	4	3
2	3	1	4	2	1	1	2	7	3	4	2	2	2	2	15	50	2	2	2	2	3	3	2	2	3	19	47.5	3	2	2	2	3	9	45	3	43	47.7778	3	3	2	2	3	10	50	2	2	2	3	2
2	3	2	4	1	2	2	2	7	4	2	4	4	4	4	22	73.3333	2	4	4	4	4	4	4	4	4	32	80	1	4	4	4	4	16	80	1	70	77.7778	1	1	3	3	3	10	50	2	3	3	3	3
2	3	1	4	1	1	1	1	4	4	1	4	4	4	4	21	70	2	4	4	4	4	4	4	4	4	32	80	1	4	4	4	4	16	80	1	69	76.6667	1	1	4	4	4	13	65	2	4	4	4	4
2	3	2	4	2	1	2	2	7	4	2	4	4	4	4	22	73.3333	2	4	4	4	4	4	3	4	4	31	77.5	1	4	4	4	4	16	80	1	69	76.6667	1	2	4	4	4	14	70	2	4	4	4	4
2	3	2	4	2	1	1	1	1	4	1	4	4	3	2	18	60	2	4	2	2	4	4	4	4	5	29	72.5	2	4	3	4	4	15	75	1	62	68.8889	2	2	5	4	4	15	75	1	4	4	4	4
2	3	2	4	2	1	2	2	7	5	2	4	5	4	4	24	80	1	4	4	5	3	4	4	4	3	31	77.5	1	4	5	5	4	18	90	1	73	81.1111	1	2	4	4	4	14	70	2	4	4	5	4
2	3	1	4	1	1	1	1	5	4	4	4	4	4	4	24	80	1	4	4	4	4	4	4	4	4	32	80	1	4	4	4	4	16	80	1	72	80	1	4	4	4	2	14	70	2	4	2	4	4
2	4	2	4	1	1	2	1	4	5	2	3	4	3	5	22	73.3333	2	5	5	5	5	5	5	5	5	40	100	1	5	5	5	5	20	100	1	82	91.1111	1	1	4	4	2	11	55	2	5	5	5	5
2	3	2	4	2	1	1	1	3	5	1	5	5	5	5	26	86.6667	1	5	5	5	5	5	5	5	5	40	100	1	5	5	5	5	20	100	1	86	95.5556	1	2	5	5	5	17	85	1	5	5	5	4
2	2	2	4	2	1	1	2	7	5	2	4	4	4	4	23	76.6667	1	4	4	4	4	4	4	5	5	34	85	1	5	5	5	5	20	100	1	77	85.5556	1	5	5	5	5	20	100	1	5	5	5	4
2	2	2	4	1	1	1	2	7	4	1	3	4	4	4	20	66.6667	2	4	4	4	4	4	4	4	3	31	77.5	1	4	4	4	4	16	80	1	67	74.4444	2	3	5	5	1	14	70	2	5	5	5	5
2	2	2	4	2	1	1	1	3	3	3	3	3	3	3	18	60	2	3	3	3	3	3	3	3	3	24	60	2	3	3	3	3	12	60	2	54	60	2	3	3	3	3	12	60	2	3	3	3	3
2	3	2	4	2	1	1	2	7	5	1	5	5	5	5	26	86.6667	1	5	5	5	5	5	5	5	5	40	100	1	5	5	5	5	20	100	1	86	95.5556	1	2	5	5	5	17	85	1	5	5	5	5
2	3	2	4	2	1	2	2	7	3	2	3	4	4	4	20	66.6667	2	4	4	4	4	4	4	4	4	32	80	1	4	4	4	4	16	80	1	68	75.5556	1	2	4	2	3	11	55	2	4	4	4	4
2	3	2	4	2	1	1	2	7	3	2	3	3	3	3	17	56.6667	2	3	3	3	3	3	3	3	3	24	60	2	3	3	3	3	12	60	2	53	58.8889	2	2	3	3	3	11	55	2	3	3	3	3
2	3	2	4	2	2	1	2	7	4	2	4	4	4	4	22	73.3333	2	4	4	4	4	4	4	4	4	32	80	1	4	4	4	4	16	80	1	70	77.7778	1	3	3	3	3	12	60	2	3	3	3	3
2	2	2	4	2	2	1	2	7	4	1	4	4	4	4	21	70	2	4	4	1	4	4	4	4	4	29	72.5	2	4	4	4	4	16	80	1	66	73.3333	2	2	4	4	2	12	60	2	4	2	4	4
2	2	2	4	2	1	1	1	8	5	1	2	5	5	5	23	76.6667	1	5	5	5	5	5	5	5	5	40	100	1	5	5	5	5	20	100	1	83	92.2222	1	4	5	5	1	15	75	1	5	5	5	5
2	3	2	4	2	1	1	1	1	4	4	5	5	5	4	27	90	1	4	4	4	4	3	4	4	4	31	77.5	1	4	4	4	4	16	80	1	74	82.2222	1	2	4	4	1	11	55	2	4	4	4	4
2	4	2	4	1	1	2	1	1	4	1	4	4	4	3	20	66.6667	2	4	4	4	4	4	4	4	4	32	80	1	4	4	4	4	16	80	1	68	75.5556	1	1	4	4	3	12	60	2	4	4	4	4
2	4	2	4	2	1	1	1	1	5	5	5	4	5	4	28	93.3333	1	4	4	3	5	3	4	3	2	28	70	2	1	5	4	1	11	55	2	67	74.4444	2	1	5	5	4	15	75	1	3	3	5	5
2	3	2	4	1	1	1	1	1	3	3	3	3	3	3	18	60	2	3	3	3	3	3	3	3	3	24	60	2	3	3	3	3	12	60	2	54	60	2	3	3	3	3	12	60	2	3	3	3	3
2	2	2	4	2	1	1	2	7	4	1	4	4	4	4	21	70	2	4	4	4	4	4	5	5	4	34	85	1	4	4	4	4	16	80	1	71	78.8889	1	2	5	4	1	12	60	2	4	3	4	4
2	3	2	4	2	1	1	1	4	4	4	4	4	4	4	24	80	1	4	4	4	4	4	4	4	4	32	80	1	4	4	4	4	16	80	1	72	80	1	3	3	3	3	12	60	2	3	3	3	3
2	3	1	4	1	1	1	1	3	5	5	5	5	5	5	30	100	1	5	5	5	5	5	5	5	5	40	100	1	5	5	5	5	20	100	1	90	100	1	5	5	5	5	20	100	1	5	5	5	5
2	3	1	4	1	1	1	2	7	5	1	5	5	5	5	26	86.6667	1	5	5	5	5	5	5	5	5	40	100	1	5	5	5	5	20	100	1	86	95.5556	1	4	5	5	5	19	95	1	5	5	5	5
2	3	2	4	2	1	1	1	4	3	2	1	4	5	4	19	63.3333	2	4	4	4	5	5	5	5	5	37	92.5	1	5	5	5	5	20	100	1	76	84.4444	1	4	4	4	4	16	80	1	4	4	4	4
2	3	2	4	1	2	1	2	7	4	2	4	5	5	5	25	83.3333	1	5	5	5	5	5	5	5	5	40	100	1	5	5	5	5	20	100	1	85	94.4444	1	4	5	5	5	19	95	1	5	5	5	5
2	3	2	4	2	1	1	1	3	4	4	4	4	4	4	24	80	1	4	4	4	4	4	4	4	4	32	80	1	4	4	4	4	16	80	1	72	80	1	4	5	4	4	17	85	1	4	4	4	4
2	3	2	4	2	1	1	1	1	4	2	5	4	4	4	23	76.6667	1	4	4	4	4	4	4	4	4	32	80	1	4	4	4	4	16	80	1	71	78.8889	1	2	3	4	4	13	65	2	5	3	4	4
2	4	2	4	1	1	2	1	1	5	1	4	4	5	5	24	80	1	5	5	5	5	5	5	5	5	40	100	1	4	5	5	5	19	95	1	83	92.2222	1	2	5	5	1	13	65	2	5	5	5	5
2	1	2	4	2	1	2	1	4	4	2	5	5	5	5	26	86.6667	1	5	5	5	5	5	5	5	5	40	100	1	5	5	5	5	20	100	1	86	95.5556	1	5	5	5	4	19	95	1	5	5	5	5
2	3	2	4	2	1	2	1	3	4	1	4	4	4	4	21	70	2	4	4	4	4	4	4	4	4	32	80	1	4	4	4	4	16	80	1	69	76.6667	1	3	4	4	4	15	75	1	4	2	4	4
2	3	1	4	1	1	1	1	4	4	4	4	4	4	4	24	80	1	4	4	4	4	4	4	4	4	32	80	1	4	4	4	4	16	80	1	72	80	1	4	4	4	4	16	80	1	4	4	4	4
2	3	2	4	2	1	1	2	7	5	1	5	5	4	5	25	83.3333	1	5	5	5	5	5	5	5	5	40	100	1	5	5	5	5	20	100	1	85	94.4444	1	2	4	5	3	14	70	2	5	3	4	4
2	4	2	4	2	2	1	2	7	3	3	3	3	3	3	18	60	2	3	3	3	3	3	3	3	3	24	60	2	3	3	3	3	12	60	2	54	60	2	3	3	3	3	12	60	2	3	3	3	3
2	2	1	4	2	1	1	2	7	5	2	4	4	4	4	23	76.6667	1	5	4	5	4	5	4	4	5	36	90	1	5	4	5	4	18	90	1	77	85.5556	1	2	4	4	3	13	65	2	5	4	4	4
2	4	2	4	1	2	2	1	1	3	3	4	4	3	4	21	70	2	4	3	4	3	4	4	4	4	30	75	1	4	4	4	4	16	80	1	67	74.4444	2	3	3	3	3	12	60	2	2	4	4	4
2	3	2	4	1	2	1	2	7	3	4	4	4	3	4	22	73.3333	2	4	4	4	4	4	4	4	4	32	80	1	4	4	4	4	16	80	1	70	77.7778	1	3	3	3	3	12	60	2	2	3	2	3
2	2	2	4	2	1	2	1	4	5	1	4	5	4	4	23	76.6667	1	4	4	4	4	4	5	4	4	33	82.5	1	4	4	4	4	16	80	1	72	80	1	2	4	4	4	14	70	2	4	4	4	4
2	3	2	4	2	2	1	2	7	3	3	2	2	2	2	14	46.6667	3	3	2	2	2	2	3	2	2	18	45	3	4	4	4	4	16	80	1	48	53.3333	2	2	3	2	3	10	50	2	4	3	4	2
2	3	1	4	2	2	1	1	1	3	4	4	4	4	3	22	73.3333	2	3	3	3	3	3	3	3	4	25	62.5	2	4	3	4	4	15	75	1	62	68.8889	2	2	3	3	3	11	55	2	3	4	4	4
2	3	2	4	2	2	1	2	7	2	3	2	2	2	1	12	40	3	2	2	2	3	2	1	2	2	16	40	3	2	1	2	2	7	35	3	35	38.8889	3	2	1	2	3	8	40	3	2	1	1	1
2	3	1	4	2	2	1	1	1	3	3	3	1	2	2	14	46.6667	3	3	3	2	3	3	2	3	2	21	52.5	2	3	3	1	2	9	45	3	44	48.8889	3	3	3	1	2	9	45	3	2	3	2	1
2	4	1	4	2	2	1	2	7	4	4	4	5	4	4	25	83.3333	1	3	4	3	4	4	3	4	5	30	75	1	4	4	4	4	16	80	1	71	78.8889	1	3	2	2	3	10	50	2	2	2	3	2
2	3	1	4	2	2	1	2	7	2	1	2	1	2	1	9	30	3	2	1	2	1	2	2	2	2	14	35	3	2	2	2	1	7	35	3	30	33.3333	3	2	2	2	1	7	35	3	2	1	2	2
2	3	2	4	2	1	1	2	7	4	2	4	4	4	4	22	73.3333	2	4	4	4	4	4	4	4	4	32	80	1	4	4	4	4	16	80	1	70	77.7778	1	4	5	5	5	19	95	1	5	5	5	4
2	2	2	4	2	1	1	2	7	4	1	4	4	4	4	21	70	2	4	4	4	4	4	4	4	4	32	80	1	4	4	4	4	16	80	1	69	76.6667	1	3	4	3	2	12	60	2	4	4	3	4
2	2	2	4	2	2	1	2	7	1	1	1	1	1	1	6	20	3	1	1	1	1	1	1	1	1	8	20	3	1	1	1	1	4	20	3	18	20	3	2	2	2	2	8	40	3	2	2	2	2
2	2	1	4	1	1	1	1	4	5	1	5	5	3	5	24	80	1	5	5	5	5	5	5	5	5	40	100	1	5	5	5	5	20	100	1	84	93.3333	1	1	5	5	5	16	80	1	5	5	5	5
2	3	1	4	1	2	2	1	1	2	3	3	2	2	2	14	46.6667	3	1	3	2	2	2	3	2	2	17	42.5	3	2	2	2	3	9	45	3	40	44.4444	3	1	2	1	2	6	30	3	3	2	2	3
2	3	2	4	2	2	1	2	7	1	2	3	3	3	3	15	50	2	2	3	2	2	2	3	3	2	19	47.5	3	2	3	2	3	10	50	2	44	48.8889	3	2	3	2	2	9	45	3	3	2	2	2
2	3	1	4	2	1	1	2	7	4	4	4	4	4	4	24	80	1	4	4	4	4	4	4	4	4	32	80	1	4	4	4	4	16	80	1	72	80	1	4	4	4	3	15	75	1	3	3	4	4
2	3	2	4	1	1	2	2	7	4	2	3	4	4	4	21	70	2	4	4	4	4	4	4	4	4	32	80	1	4	4	4	4	16	80	1	69	76.6667	1	2	4	4	4	14	70	2	4	4	4	5
2	3	1	4	2	1	1	1	4	5	1	2	5	5	5	23	76.6667	1	5	5	4	3	4	4	4	5	34	85	1	4	4	4	5	17	85	1	74	82.2222	1	1	5	5	4	15	75	1	5	4	4	5
2	2	2	4	1	1	1	2	7	3	1	4	4	4	4	20	66.6667	2	4	3	4	4	4	4	3	4	30	75	1	4	4	4	4	16	80	1	66	73.3333	2	2	4	4	3	13	65	2	4	4	4	4
2	3	2	4	2	1	1	1	1	5	1	4	5	5	5	25	83.3333	1	5	5	5	5	4	5	5	5	39	97.5	1	5	5	5	4	19	95	1	83	92.2222	1	1	5	5	1	12	60	2	5	4	5	5
2	2	2	4	2	2	2	2	7	5	2	4	4	4	5	24	80	1	4	4	4	4	4	4	4	4	32	80	1	4	4	4	4	16	80	1	72	80	1	2	4	4	4	14	70	2	4	4	4	4
2	3	2	4	2	2	1	1	2	1	2	2	2	2	2	11	36.6667	3	3	2	3	2	3	3	4	2	22	55	2	2	3	2	2	9	45	3	42	46.6667	3	2	3	2	3	10	50	2	3	2	3	3
2	4	1	4	2	2	1	1	2	4	5	4	4	4	4	25	83.3333	1	4	4	3	4	4	4	4	3	30	75	1	4	4	4	3	15	75	1	70	77.7778	1	3	4	3	4	14	70	2	3	4	4	4
2	3	1	4	2	2	1	1	2	2	5	5	4	5	4	25	83.3333	1	4	4	4	4	4	5	4	4	33	82.5	1	4	4	4	4	16	80	1	74	82.2222	1	4	5	4	4	17	85	1	4	3	4	5
2	4	1	4	2	2	1	1	1	5	5	5	5	5	5	30	100	1	5	5	5	5	5	5	5	5	40	100	1	5	5	4	4	18	90	1	88	97.7778	1	5	5	4	5	19	95	1	4	4	4	4
2	3	1	4	2	2	1	2	7	4	3	3	1	2	2	15	50	2	2	2	2	2	2	1	1	2	14	35	3	2	2	2	2	8	40	3	37	41.1111	3	1	2	1	2	6	30	3	2	2	2	1
2	2	2	4	1	1	1	2	7	5	2	4	2	3	2	18	60	2	4	2	4	2	2	2	4	2	22	55	2	2	2	4	4	12	60	2	52	57.7778	2	2	4	4	5	15	75	1	5	4	5	5
2	2	2	4	2	2	1	2	7	5	2	4	4	4	4	23	76.6667	1	4	4	4	4	4	4	4	4	32	80	1	4	4	4	4	16	80	1	71	78.8889	1	3	5	2	4	14	70	2	4	4	4	4
2	2	2	4	2	1	1	2	7	4	2	5	5	5	5	26	86.6667	1	5	5	5	5	5	5	5	5	40	100	1	5	5	5	5	20	100	1	86	95.5556	1	2	4	4	1	11	55	2	4	4	4	4
2	2	2	4	2	1	1	2	7	4	1	4	4	4	4	21	70	2	4	4	4	4	4	4	4	4	32	80	1	4	4	4	4	16	80	1	69	76.6667	1	2	4	4	4	14	70	2	4	4	4	4
2	2	2	4	2	1	1	2	7	4	1	3	4	4	4	20	66.6667	2	4	3	4	4	4	4	4	4	31	77.5	1	4	4	4	4	16	80	1	67	74.4444	2	2	3	4	4	13	65	2	4	4	4	4
2	2	1	4	2	1	1	2	7	5	1	5	5	5	5	26	86.6667	1	5	5	5	5	5	2	4	5	36	90	1	5	4	5	5	19	95	1	81	90	1	1	5	4	4	14	70	2	5	2	5	2
2	2	2	4	2	1	1	1	4	4	2	5	4	4	5	24	80	1	4	4	5	5	4	3	4	3	32	80	1	4	4	5	4	17	85	1	73	81.1111	1	2	4	4	3	13	65	2	4	4	4	5
2	1	1	4	2	2	1	1	2	4	1	2	4	4	3	18	60	2	3	4	4	3	4	4	4	4	30	75	1	4	4	4	2	14	70	2	62	68.8889	2	1	4	4	2	11	55	2	4	3	4	4
2	2	2	4	1	2	1	2	7	4	2	4	4	3	4	21	70	2	4	3	4	4	4	4	4	3	30	75	1	4	4	4	2	14	70	2	65	72.2222	2	2	3	3	2	10	50	2	3	3	3	3
2	2	2	4	2	2	1	1	4	5	1	4	4	5	5	24	80	1	5	5	4	5	5	5	5	5	39	97.5	1	5	5	5	3	18	90	1	81	90	1	2	5	4	1	12	60	2	4	4	5	4
2	2	2	4	2	2	1	2	7	3	1	3	4	4	5	20	66.6667	2	4	5	5	3	5	5	3	5	35	87.5	1	5	5	5	3	18	90	1	73	81.1111	1	2	3	3	5	13	65	2	5	3	4	5
2	2	2	4	2	1	2	1	4	5	1	4	4	4	4	22	73.3333	2	5	5	4	4	4	5	4	4	35	87.5	1	5	5	5	4	19	95	1	76	84.4444	1	2	4	4	3	13	65	2	5	3	3	4
2	2	1	4	1	1	1	2	7	5	1	5	5	5	5	26	86.6667	1	5	5	5	5	5	5	5	5	40	100	1	5	5	5	5	20	100	1	86	95.5556	1	4	4	4	4	16	80	1	4	4	4	4
2	2	2	4	2	2	1	1	8	4	2	4	4	4	4	22	73.3333	2	4	4	4	4	4	4	4	4	32	80	1	4	4	4	4	16	80	1	70	77.7778	1	2	4	4	4	14	70	2	4	4	4	2
2	2	2	4	2	1	1	1	4	4	1	4	4	4	4	21	70	2	4	4	4	4	4	4	4	4	32	80	1	4	4	4	4	16	80	1	69	76.6667	1	4	4	4	4	16	80	1	4	1	4	4
2	1	2	4	2	2	1	1	4	4	1	5	5	5	5	25	83.3333	1	5	5	5	5	5	5	5	5	40	100	1	5	5	5	5	20	100	1	85	94.4444	1	3	2	4	3	12	60	2	4	4	4	5
2	2	1	4	1	1	1	2	7	5	5	5	5	5	5	30	100	1	5	5	5	5	5	5	5	5	40	100	1	5	5	5	5	20	100	1	90	100	1	2	5	5	5	17	85	1	5	5	5	5
2	2	1	4	2	2	1	1	4	2	2	2	2	2	2	12	40	3	2	2	2	2	2	2	2	2	16	40	3	2	2	2	3	9	45	3	37	41.1111	3	2	2	2	2	8	40	3	2	2	2	2
2	2	1	4	2	2	1	2	7	3	3	3	2	3	3	17	56.6667	2	2	2	2	3	2	3	3	3	20	50	2	3	3	3	3	12	60	2	49	54.4444	2	2	2	2	2	8	40	3	2	2	2	2
2	1	2	4	2	2	1	1	4	5	2	5	5	5	5	27	90	1	2	5	5	5	5	5	5	5	37	92.5	1	5	5	5	5	20	100	1	84	93.3333	1	5	5	5	5	20	100	1	5	3	5	5
2	2	2	4	2	1	1	1	4	4	1	4	4	4	4	21	70	2	4	4	4	4	4	4	4	4	32	80	1	4	4	4	4	16	80	1	69	76.6667	1	2	4	4	4	14	70	2	4	4	4	4
2	2	2	4	2	1	1	1	3	5	1	5	4	5	5	25	83.3333	1	5	5	5	4	5	5	5	5	39	97.5	1	5	5	5	4	19	95	1	83	92.2222	1	1	5	5	2	13	65	2	5	5	4	5
2	2	2	2	1	1	2	2	7	5	1	4	4	4	5	23	76.6667	1	5	5	5	5	5	5	4	5	39	97.5	1	5	5	5	4	19	95	1	81	90	1	2	5	5	1	13	65	2	5	4	4	5
2	2	2	2	2	1	1	1	1	4	2	4	4	4	4	22	73.3333	2	4	4	4	4	4	4	4	4	32	80	1	4	4	4	4	16	80	1	70	77.7778	1	2	4	4	3	13	65	2	4	4	4	3
2	2	2	2	2	1	1	1	4	4	2	4	4	4	4	22	73.3333	2	4	4	4	4	4	4	4	4	32	80	1	4	4	4	4	16	80	1	70	77.7778	1	2	3	3	3	11	55	2	3	3	3	3
2	2	2	2	2	1	1	1	4	5	1	4	5	5	5	25	83.3333	1	5	5	5	5	5	5	5	5	40	100	1	5	5	5	5	20	100	1	85	94.4444	1	1	5	5	4	15	75	1	5	4	5	5
2	2	2	2	1	2	1	2	7	5	1	5	5	5	5	26	86.6667	1	5	5	4	4	5	5	5	5	38	95	1	5	5	5	5	20	100	1	84	93.3333	1	1	4	5	3	13	65	2	5	5	5	5
2	2	2	2	2	1	1	1	4	4	2	3	4	4	3	20	66.6667	2	4	4	4	4	4	4	4	4	32	80	1	4	4	4	3	15	75	1	67	74.4444	2	2	4	3	4	13	65	2	4	3	4	3
2	2	2	2	1	1	1	2	7	5	1	4	4	5	4	23	76.6667	1	3	4	4	5	4	4	3	4	31	77.5	1	5	4	4	4	17	85	1	71	78.8889	1	4	5	4	4	17	85	1	4	5	4	4
2	1	2	2	2	1	1	1	4	4	1	3	4	4	4	20	66.6667	2	4	4	4	4	4	3	4	4	31	77.5	1	4	4	4	4	16	80	1	67	74.4444	2	1	4	4	4	13	65	2	4	3	4	4
2	2	1	2	2	1	2	2	7	4	1	3	4	4	4	20	66.6667	2	4	4	4	1	4	5	5	5	32	80	1	5	5	4	4	18	90	1	70	77.7778	1	2	4	4	4	14	70	2	5	4	3	4
2	2	2	2	2	1	2	2	7	4	1	4	4	4	4	21	70	2	3	4	3	4	4	4	4	4	30	75	1	4	4	4	4	16	80	1	67	74.4444	2	2	5	3	4	14	70	2	5	2	3	4
2	1	2	2	2	2	1	2	7	5	1	5	5	3	5	24	80	1	5	5	5	4	5	5	4	5	38	95	1	5	5	5	5	20	100	1	82	91.1111	1	3	5	4	4	16	80	1	4	3	5	4
2	2	2	2	2	1	1	1	4	5	1	3	5	5	5	24	80	1	5	5	4	5	4	4	4	5	36	90	1	5	4	5	4	18	90	1	78	86.6667	1	2	4	4	2	12	60	2	4	3	4	3
2	2	2	2	2	1	1	1	4	5	1	4	5	4	5	24	80	1	5	5	4	5	5	5	5	5	39	97.5	1	5	5	5	5	20	100	1	83	92.2222	1	1	4	4	4	13	65	2	5	4	3	4
2	2	2	2	1	1	1	2	7	4	2	4	4	3	4	21	70	2	4	4	3	4	4	4	4	4	31	77.5	1	4	4	5	3	16	80	1	68	75.5556	1	2	5	4	4	15	75	1	4	2	3	4
2	2	2	2	2	1	1	2	7	4	2	4	4	4	4	22	73.3333	2	4	4	4	4	4	4	4	4	32	80	1	4	4	4	4	16	80	1	70	77.7778	1	2	5	5	1	13	65	2	4	4	4	4
2	2	2	2	2	1	1	1	4	4	1	3	5	3	4	20	66.6667	2	3	3	4	4	5	5	4	5	33	82.5	1	2	4	4	3	13	65	2	66	73.3333	2	2	3	4	4	13	65	2	5	5	3	5
2	2	2	2	1	1	1	2	7	5	1	4	5	4	5	24	80	1	5	5	4	5	5	5	5	5	39	97.5	1	5	5	5	4	19	95	1	82	91.1111	1	2	4	3	3	12	60	2	4	4	5	4
2	2	2	2	2	1	1	1	4	4	2	4	4	4	4	22	73.3333	2	4	4	4	3	4	4	4	4	31	77.5	1	4	4	3	4	15	75	1	68	75.5556	1	2	4	4	4	14	70	2	4	4	4	4
2	2	2	2	2	1	1	1	4	5	2	4	4	4	4	23	76.6667	1	5	5	3	4	5	5	4	4	35	87.5	1	4	4	4	4	16	80	1	74	82.2222	1	2	4	4	4	14	70	2	4	4	5	4
2	2	2	2	2	1	1	1	4	5	1	4	4	5	4	23	76.6667	1	4	4	4	4	4	4	4	4	32	80	1	4	4	4	4	16	80	1	71	78.8889	1	1	5	5	3	14	70	2	5	5	5	5
2	2	2	2	2	1	2	1	4	5	2	5	4	3	5	24	80	1	5	4	5	5	5	5	4	5	38	95	1	5	4	4	4	17	85	1	79	87.7778	1	5	4	4	5	18	90	1	5	4	5	5
2	2	2	2	2	1	1	2	7	3	2	5	4	4	5	23	76.6667	1	5	3	4	5	4	5	3	4	33	82.5	1	4	4	4	1	13	65	2	69	76.6667	1	2	5	4	3	14	70	2	5	2	3	4
2	2	2	2	2	1	2	2	7	5	1	3	4	5	5	23	76.6667	1	5	4	3	1	4	5	5	5	32	80	1	5	5	5	5	20	100	1	75	83.3333	1	2	4	5	2	13	65	2	1	3	5	5
2	2	2	2	2	1	2	1	4	4	1	4	4	4	4	21	70	2	4	4	4	4	4	4	4	4	32	80	1	4	4	4	4	16	80	1	69	76.6667	1	1	4	4	4	13	65	2	4	4	4	4
2	2	2	2	2	1	1	2	7	4	1	4	4	4	4	21	70	2	4	4	4	4	4	4	4	4	32	80	1	4	4	4	4	16	80	1	69	76.6667	1	2	5	4	4	15	75	1	5	2	4	5
2	2	2	2	2	1	1	1	4	4	2	5	4	4	5	24	80	1	4	4	5	5	4	3	4	3	32	80	1	4	4	5	4	17	85	1	73	81.1111	1	2	4	4	3	13	65	2	4	4	4	5
2	1	2	2	2	1	1	1	4	3	1	3	3	3	3	16	53.3333	2	2	3	3	3	3	3	3	3	23	57.5	2	3	3	3	3	12	60	2	51	56.6667	2	2	3	3	2	10	50	2	3	3	3	3
2	2	2	2	2	1	1	1	4	5	1	5	4	5	5	25	83.3333	1	4	4	3	5	5	4	5	5	35	87.5	1	4	5	5	5	19	95	1	79	87.7778	1	5	5	4	2	16	80	1	4	3	4	4
2	2	2	2	2	1	2	2	7	4	2	5	4	4	4	23	76.6667	1	4	4	4	4	4	4	4	4	32	80	1	4	4	4	4	16	80	1	71	78.8889	1	1	4	4	2	11	55	2	4	2	4	4
2	2	2	2	2	1	1	1	4	4	1	4	4	4	4	21	70	2	4	4	4	4	4	4	4	4	32	80	1	4	4	5	4	17	85	1	70	77.7778	1	1	4	4	4	13	65	2	4	4	4	4
2	1	2	2	2	1	1	2	7	4	2	3	5	5	4	23	76.6667	1	5	5	3	5	4	5	4	5	36	90	1	5	5	5	5	20	100	1	79	87.7778	1	2	4	4	5	15	75	1	5	5	5	5
2	2	2	2	2	1	2	2	7	5	1	4	5	4	4	23	76.6667	1	5	5	3	5	5	4	3	3	33	82.5	1	4	4	5	4	17	85	1	73	81.1111	1	4	5	4	5	18	90	1	4	4	3	4
2	2	2	2	2	1	2	2	7	5	2	3	5	4	5	24	80	1	5	4	2	3	5	4	4	5	32	80	1	4	4	5	3	16	80	1	72	80	1	2	5	4	5	16	80	1	4	1	3	5
2	2	2	2	2	1	1	2	7	4	1	5	5	4	4	23	76.6667	1	5	4	5	5	4	5	4	5	37	92.5	1	5	5	4	4	18	90	1	78	86.6667	1	2	5	5	4	16	80	1	5	4	5	5
2	1	2	2	2	1	1	2	7	4	2	1	4	4	4	19	63.3333	2	4	4	4	4	4	4	4	4	32	80	1	4	4	4	4	16	80	1	67	74.4444	2	2	4	4	2	12	60	2	4	3	3	4
2	2	2	2	2	1	1	1	4	4	1	3	4	3	4	19	63.3333	2	4	3	3	4	4	4	3	4	29	72.5	2	3	3	3	4	13	65	2	61	67.7778	2	2	4	3	3	12	60	2	4	3	3	4
2	2	1	2	2	1	1	1	4	3	3	3	3	3	3	18	60	2	3	3	3	3	3	3	3	3	24	60	2	3	3	3	3	12	60	2	54	60	2	2	3	3	3	11	55	2	3	3	3	3
2	2	2	2	2	1	1	2	7	3	2	2	2	2	2	13	43.3333	3	2	2	3	2	3	3	2	3	20	50	2	2	2	2	3	9	45	3	42	46.6667	3	3	3	2	3	11	55	2	3	2	3	3
2	2	2	2	2	1	1	1	4	5	5	4	5	5	4	28	93.3333	1	5	5	5	5	5	5	5	5	40	100	1	5	4	5	4	18	90	1	86	95.5556	1	4	5	5	4	18	90	1	5	3	5	4
2	2	2	2	2	1	1	1	4	4	2	4	4	4	5	23	76.6667	1	4	5	4	4	4	5	4	4	34	85	1	4	4	4	4	16	80	1	73	81.1111	1	2	4	4	4	14	70	2	4	4	4	4
2	2	2	2	2	1	1	1	4	4	2	4	4	4	4	22	73.3333	2	4	4	3	4	4	4	4	4	31	77.5	1	3	4	4	3	14	70	2	67	74.4444	2	2	4	4	4	14	70	2	4	4	4	3
2	2	2	2	2	1	1	1	1	4	1	5	3	4	4	21	70	2	4	4	4	4	4	4	4	4	32	80	1	4	4	4	4	16	80	1	69	76.6667	1	4	4	4	4	16	80	1	4	4	5	4
2	2	2	2	2	1	1	1	4	4	1	3	4	4	4	20	66.6667	2	3	3	3	4	5	5	4	4	31	77.5	1	5	5	5	4	19	95	1	70	77.7778	1	2	5	4	3	14	70	2	4	4	4	4
2	2	2	2	2	1	1	2	7	4	2	5	5	5	5	26	86.6667	1	5	5	5	5	5	5	5	5	40	100	1	5	5	5	5	20	100	1	86	95.5556	1	1	5	5	5	16	80	1	5	5	5	3
2	2	2	2	2	1	1	1	4	5	1	4	4	4	4	22	73.3333	2	4	4	4	3	4	3	4	4	30	75	1	4	4	4	3	15	75	1	67	74.4444	2	2	4	4	3	13	65	2	4	3	4	4
2	2	2	2	2	1	1	1	4	4	1	4	4	4	4	21	70	2	4	4	4	4	4	4	4	4	32	80	1	4	4	4	4	16	80	1	69	76.6667	1	4	4	4	4	16	80	1	4	4	4	4
2	1	2	2	2	1	2	2	7	4	1	3	4	5	4	21	70	2	5	4	3	5	5	5	3	5	35	87.5	1	3	4	4	4	15	75	1	71	78.8889	1	1	3	3	2	9	45	3	2	4	4	5
2	2	2	2	2	1	1	1	4	5	2	4	3	3	4	21	70	2	4	4	4	5	5	5	4	5	36	90	1	4	4	4	4	16	80	1	73	81.1111	1	2	3	3	4	12	60	2	4	3	3	3
2	2	2	2	2	1	1	2	7	4	1	4	4	4	4	21	70	2	4	4	4	4	4	4	4	4	32	80	1	4	4	4	4	16	80	1	69	76.6667	1	4	4	4	4	16	80	1	4	3	2	3
2	2	2	2	2	1	1	1	3	4	1	4	4	4	4	21	70	2	4	4	4	4	4	4	4	4	32	80	1	4	4	5	5	18	90	1	71	78.8889	1	1	4	4	4	13	65	2	4	5	4	4
2	2	2	2	2	1	1	2	7	5	1	5	5	4	4	24	80	1	4	5	4	4	4	5	4	4	34	85	1	4	4	4	4	16	80	1	74	82.2222	1	3	3	3	3	12	60	2	3	3	3	3
2	2	2	2	2	1	1	2	7	5	1	5	5	5	5	26	86.6667	1	5	5	5	5	5	5	5	5	40	100	1	4	5	5	3	17	85	1	83	92.2222	1	1	5	5	3	14	70	2	4	4	4	4
2	2	2	2	2	1	2	1	2	4	2	4	4	4	4	22	73.3333	2	4	5	5	5	4	4	5	5	37	92.5	1	4	5	5	4	18	90	1	77	85.5556	1	1	5	4	3	13	65	2	5	5	5	5
2	2	2	2	2	1	1	1	4	4	2	4	4	4	4	22	73.3333	2	4	4	4	4	4	4	4	4	32	80	1	4	4	4	4	16	80	1	70	77.7778	1	2	4	4	4	14	70	2	4	3	4	4
2	2	2	2	2	1	1	1	2	4	2	4	3	5	4	22	73.3333	2	5	3	4	5	4	4	4	5	34	85	1	4	4	5	4	17	85	1	73	81.1111	1	2	4	4	5	15	75	1	5	3	4	4
2	2	2	2	2	1	1	2	7	4	2	4	4	4	4	22	73.3333	2	4	4	4	4	4	4	4	4	32	80	1	5	4	4	4	17	85	1	71	78.8889	1	2	4	4	4	14	70	2	4	4	4	4
2	2	2	2	2	1	1	1	4	5	1	5	4	4	5	24	80	1	5	5	5	5	5	5	5	5	40	100	1	4	5	5	4	18	90	1	82	91.1111	1	1	5	4	4	14	70	2	5	5	4	5
2	1	2	2	1	1	2	1	1	5	1	4	5	4	4	23	76.6667	1	4	4	4	4	4	5	4	5	34	85	1	4	4	4	4	16	80	1	73	81.1111	1	1	5	5	2	13	65	2	4	3	4	4
2	1	2	2	2	2	1	2	7	1	2	2	3	2	5	15	50	2	4	3	1	1	1	1	1	1	13	32.5	3	2	2	1	2	7	35	3	35	38.8889	3	1	4	4	5	14	70	2	5	4	5	3
2	1	2	2	2	2	1	2	7	4	1	4	4	4	5	22	73.3333	2	5	5	5	5	5	5	5	4	39	97.5	1	3	4	4	4	15	75	1	76	84.4444	1	1	5	4	1	11	55	2	5	3	3	4
2	2	2	2	2	1	1	2	7	4	1	4	4	3	4	20	66.6667	2	4	5	3	4	4	4	4	4	32	80	1	4	4	3	4	15	75	1	67	74.4444	2	2	4	3	4	13	65	2	5	4	5	3
2	1	2	2	2	1	1	1	4	4	2	3	5	4	3	21	70	2	4	3	4	4	4	4	4	3	30	75	1	4	4	3	4	15	75	1	66	73.3333	2	3	5	1	4	13	65	2	4	4	3	3
2	2	2	2	2	2	1	1	4	4	2	4	4	4	4	22	73.3333	2	4	4	4	4	4	4	4	4	32	80	1	4	4	4	3	15	75	1	69	76.6667	1	2	3	4	3	12	60	2	4	2	4	4
2	2	2	2	1	1	1	2	7	4	2	4	4	3	4	21	70	2	4	3	3	2	4	4	2	4	26	65	2	4	4	3	3	14	70	2	61	67.7778	2	2	3	3	4	12	60	2	4	3	4	3
2	2	2	2	2	2	1	1	4	4	1	4	4	3	4	20	66.6667	2	4	4	4	4	4	4	4	4	32	80	1	4	4	3	4	15	75	1	67	74.4444	2	1	4	4	3	12	60	2	5	4	3	3
2	2	2	2	2	1	1	2	7	5	1	4	4	3	4	21	70	2	4	4	4	4	4	4	4	4	32	80	1	4	4	4	4	16	80	1	69	76.6667	1	2	4	4	4	14	70	2	4	4	4	4
2	2	2	2	2	1	1	2	7	4	2	5	5	4	4	24	80	1	5	4	4	5	5	4	5	4	36	90	1	4	5	5	4	18	90	1	78	86.6667	1	5	5	4	5	19	95	1	4	5	5	5
2	2	2	2	1	2	1	2	7	4	2	4	4	4	4	22	73.3333	2	4	4	4	4	4	4	4	4	32	80	1	4	4	4	4	16	80	1	70	77.7778	1	1	4	4	4	13	65	2	4	3	4	4
2	2	2	2	1	1	1	1	4	3	1	1	3	3	3	14	46.6667	3	3	3	3	3	3	3	3	3	24	60	2	3	3	3	3	12	60	2	50	55.5556	2	2	4	4	4	14	70	2	4	5	5	4
2	1	2	2	1	1	1	1	4	4	2	4	4	4	4	22	73.3333	2	4	4	4	4	4	3	3	3	29	72.5	2	3	3	3	3	12	60	2	63	70	2	3	4	4	1	12	60	2	4	4	4	4
2	2	2	2	2	2	1	2	7	4	2	4	1	1	1	13	43.3333	3	1	4	1	1	1	1	1	1	11	27.5	3	1	4	1	4	10	50	2	34	37.7778	3	4	5	5	4	18	90	1	5	5	5	5
2	2	2	2	2	1	2	1	4	2	2	4	4	4	4	20	66.6667	2	4	4	4	4	4	4	4	4	32	80	1	4	4	4	4	16	80	1	68	75.5556	1	2	4	4	4	14	70	2	4	4	4	4
2	2	2	2	2	1	1	2	7	5	1	4	5	3	5	23	76.6667	1	5	3	5	5	5	5	5	5	38	95	1	5	4	5	5	19	95	1	80	88.8889	1	5	5	5	5	20	100	1	3	3	3	3
2	2	2	2	2	1	1	2	7	4	1	4	4	4	5	22	73.3333	2	5	4	5	5	5	5	4	5	38	95	1	5	4	4	5	18	90	1	78	86.6667	1	2	5	3	4	14	70	2	4	2	2	2
2	2	2	2	2	1	1	2	7	5	5	5	5	5	5	30	100	1	5	5	5	5	5	5	5	5	40	100	1	5	5	5	5	20	100	1	90	100	1	2	5	5	4	16	80	1	5	4	4	5
2	2	2	2	2	1	1	2	7	4	1	2	4	3	4	18	60	2	4	4	2	3	4	3	4	4	28	70	2	4	4	4	4	16	80	1	62	68.8889	2	2	4	4	4	14	70	2	4	3	2	4
2	1	1	2	2	1	1	2	7	4	2	4	5	4	5	24	80	1	5	5	3	3	5	4	5	5	35	87.5	1	4	5	4	5	18	90	1	77	85.5556	1	2	5	3	4	14	70	2	4	4	4	5
2	2	2	2	1	1	1	1	4	4	2	4	4	4	4	22	73.3333	2	4	5	4	4	4	4	4	4	33	82.5	1	5	5	4	4	18	90	1	73	81.1111	1	4	4	4	2	14	70	2	4	2	2	4
2	2	2	2	2	2	1	2	7	4	1	3	4	4	4	20	66.6667	2	4	4	4	4	4	3	3	4	30	75	1	3	4	4	4	15	75	1	65	72.2222	2	2	4	3	4	13	65	2	4	4	4	4
2	2	2	2	1	1	1	1	1	4	2	4	4	5	4	23	76.6667	1	5	4	5	5	5	5	5	4	38	95	1	5	5	4	5	19	95	1	80	88.8889	1	5	5	5	4	19	95	1	4	4	4	5
2	2	2	2	2	1	1	2	7	5	1	4	4	5	5	24	80	1	5	5	5	5	5	5	5	5	40	100	1	5	5	5	5	20	100	1	84	93.3333	1	4	4	5	5	18	90	1	5	4	4	5
2	2	2	2	2	1	1	2	7	4	1	4	4	4	4	21	70	2	4	4	4	4	4	4	4	4	32	80	1	4	4	4	4	16	80	1	69	76.6667	1	4	4	4	4	16	80	1	4	4	4	4
2	2	2	2	2	1	1	1	1	5	1	5	4	4	4	23	76.6667	1	3	4	4	4	4	4	4	4	31	77.5	1	4	4	4	4	16	80	1	70	77.7778	1	1	4	4	1	10	50	2	5	4	5	4
2	1	2	2	2	2	1	1	1	4	1	3	5	5	4	22	73.3333	2	5	4	4	5	5	5	4	4	36	90	1	4	4	5	4	17	85	1	75	83.3333	1	2	4	4	2	12	60	2	4	3	4	4
2	2	1	2	2	1	1	2	7	4	2	4	4	4	4	22	73.3333	2	3	4	4	3	4	4	4	4	30	75	1	4	4	3	4	15	75	1	67	74.4444	2	4	3	4	4	15	75	1	4	3	4	3
2	2	1	2	2	1	1	2	7	4	2	4	4	4	4	22	73.3333	2	3	4	4	3	4	4	4	4	30	75	1	4	4	3	4	15	75	1	67	74.4444	2	4	3	4	4	15	75	1	4	3	4	3
2	2	2	2	2	1	1	1	4	4	2	4	4	4	4	22	73.3333	2	4	4	4	4	4	4	4	4	32	80	1	4	4	4	4	16	80	1	70	77.7778	1	4	4	4	4	16	80	1	4	4	4	4
2	1	2	2	2	1	2	1	4	4	2	4	4	4	5	23	76.6667	1	5	5	4	5	4	4	4	5	36	90	1	5	4	4	4	17	85	1	76	84.4444	1	4	4	3	4	15	75	1	4	4	4	4
2	2	2	2	2	1	1	1	4	3	2	5	5	4	5	24	80	1	5	5	4	5	5	5	5	5	39	97.5	1	4	5	5	4	18	90	1	81	90	1	2	4	4	3	13	65	2	4	3	4	3
2	2	2	2	1	1	1	2	7	3	5	4	4	4	3	23	76.6667	1	4	4	3	4	4	4	4	4	31	77.5	1	5	4	4	4	17	85	1	71	78.8889	1	3	3	4	4	14	70	2	3	4	4	4
2	2	1	2	1	1	1	2	7	5	2	4	4	4	4	23	76.6667	1	4	2	5	3	5	5	4	5	33	82.5	1	5	5	5	4	19	95	1	75	83.3333	1	3	4	3	4	14	70	2	5	4	5	5
2	2	2	2	1	1	1	1	4	4	1	4	4	3	4	20	66.6667	2	4	4	4	3	4	4	4	4	31	77.5	1	4	3	4	4	15	75	1	66	73.3333	2	2	4	4	1	11	55	2	4	3	3	4
2	2	2	2	2	1	1	2	7	4	1	5	5	1	5	21	70	2	5	4	4	5	5	4	5	5	37	92.5	1	5	5	4	4	18	90	1	76	84.4444	1	2	5	5	1	13	65	2	5	5	3	3
2	2	2	2	1	1	1	1	4	5	1	5	4	5	5	25	83.3333	1	5	5	5	5	5	5	4	3	37	92.5	1	4	5	5	5	19	95	1	81	90	1	1	5	4	5	15	75	1	5	2	4	5
2	2	2	2	2	1	1	2	7	4	2	2	2	2	1	13	43.3333	3	1	1	2	2	1	2	2	2	13	32.5	3	2	2	2	1	7	35	3	33	36.6667	3	2	1	2	2	7	35	3	2	2	4	2
2	1	1	2	2	1	1	2	7	5	2	5	5	5	5	27	90	1	5	5	5	5	5	4	5	5	39	97.5	1	5	5	5	5	20	100	1	86	95.5556	1	2	5	5	2	14	70	2	4	3	2	5
2	2	2	2	2	1	2	1	1	4	1	4	4	4	5	22	73.3333	2	4	4	4	4	4	4	4	4	32	80	1	4	4	4	4	16	80	1	70	77.7778	1	3	4	4	4	15	75	1	4	3	4	4
2	2	2	2	2	1	2	1	4	5	2	3	4	3	5	22	73.3333	2	3	4	3	5	4	4	4	5	32	80	1	5	5	5	4	19	95	1	73	81.1111	1	3	5	4	4	16	80	1	5	3	5	5
2	2	2	2	1	1	1	1	4	4	2	4	4	4	4	22	73.3333	2	4	4	4	4	4	4	4	4	32	80	1	4	4	4	4	16	80	1	70	77.7778	1	2	4	4	2	12	60	2	4	4	4	4
2	2	2	2	2	1	1	1	4	5	1	4	4	4	5	23	76.6667	1	4	5	5	4	5	4	4	4	35	87.5	1	4	4	4	4	16	80	1	74	82.2222	1	2	5	4	2	13	65	2	4	5	4	4
2	2	2	3	1	2	1	2	7	5	5	4	5	4	4	27	90	1	4	3	2	4	5	4	4	4	30	75	1	2	5	5	5	17	85	1	74	82.2222	1	3	5	5	3	16	80	1	4	2	4	5
2	2	1	3	2	1	1	2	7	4	1	4	4	4	4	21	70	2	4	4	1	1	4	1	2	3	20	50	2	3	4	3	1	11	55	2	52	57.7778	2	2	4	4	4	14	70	2	2	3	4	1
2	2	2	3	2	1	2	2	7	4	1	5	4	4	4	22	73.3333	2	4	5	5	5	4	4	4	4	35	87.5	1	4	4	4	3	15	75	1	72	80	1	2	4	3	4	13	65	2	4	4	4	3
2	2	2	3	2	1	1	2	7	5	1	4	4	4	4	22	73.3333	2	4	4	4	4	4	5	4	4	33	82.5	1	4	4	4	4	16	80	1	71	78.8889	1	1	4	4	4	13	65	2	5	5	5	5
2	2	2	3	2	2	1	2	7	4	2	4	4	3	4	21	70	2	4	4	4	4	4	4	4	4	32	80	1	4	4	4	4	16	80	1	69	76.6667	1	2	4	4	2	12	60	2	4	2	4	4
2	2	2	3	2	1	1	2	7	5	1	1	1	3	1	12	40	3	4	1	1	2	1	2	1	1	13	32.5	3	2	1	1	1	5	25	3	30	33.3333	3	1	2	1	2	6	30	3	2	2	2	1
2	2	2	3	1	2	1	2	7	3	2	4	4	3	4	20	66.6667	2	4	3	4	4	4	3	4	4	30	75	1	4	4	4	4	16	80	1	66	73.3333	2	2	4	4	4	14	70	2	4	4	4	3
2	2	1	3	1	1	1	2	7	3	1	5	5	2	5	21	70	2	5	5	2	3	5	3	4	4	31	77.5	1	4	5	3	3	15	75	1	67	74.4444	2	3	3	3	3	12	60	2	3	3	3	3
2	2	2	3	2	2	1	2	7	4	1	4	4	3	5	21	70	2	5	5	3	5	5	4	4	5	36	90	1	5	5	5	5	20	100	1	77	85.5556	1	1	5	3	4	13	65	2	4	4	4	5
2	2	2	3	1	1	1	1	4	5	1	4	4	4	4	22	73.3333	2	4	4	4	4	4	4	5	5	34	85	1	5	5	4	4	18	90	1	74	82.2222	1	5	5	4	4	18	90	1	5	4	4	4
2	2	2	3	2	2	1	2	7	4	1	4	4	3	4	20	66.6667	2	4	4	3	4	4	4	4	4	31	77.5	1	4	4	4	4	16	80	1	67	74.4444	2	4	2	4	4	14	70	2	4	3	3	4
2	2	2	3	2	1	1	2	7	5	5	5	5	4	5	29	96.6667	1	5	5	5	5	5	5	5	5	40	100	1	5	5	5	5	20	100	1	89	98.8889	1	5	5	5	5	20	100	1	5	5	5	5
2	2	2	3	1	1	1	2	7	4	1	5	5	4	5	24	80	1	4	4	5	5	4	2	5	5	34	85	1	4	5	5	4	18	90	1	76	84.4444	1	1	5	4	1	11	55	2	5	4	5	4
2	2	2	3	2	2	1	2	7	5	2	2	4	4	5	22	73.3333	2	4	4	4	4	3	3	3	3	28	70	2	3	4	5	4	16	80	1	66	73.3333	2	5	5	3	4	17	85	1	4	3	4	3
2	2	2	3	2	1	1	1	4	5	1	4	5	4	4	23	76.6667	1	4	4	4	5	5	5	5	4	36	90	1	5	5	5	4	19	95	1	78	86.6667	1	4	5	4	4	17	85	1	4	4	4	4
2	2	2	3	2	1	2	1	1	4	2	4	4	4	4	22	73.3333	2	4	4	4	4	4	4	4	4	32	80	1	4	4	4	4	16	80	1	70	77.7778	1	2	4	4	2	12	60	2	4	3	4	4
2	2	2	3	2	1	2	1	1	4	2	4	4	4	4	22	73.3333	2	4	4	4	4	4	4	4	4	32	80	1	4	4	4	4	16	80	1	70	77.7778	1	2	4	4	2	12	60	2	4	3	4	4
2	2	1	3	2	1	1	2	7	4	2	4	4	5	5	24	80	1	5	5	5	5	5	5	5	5	40	100	1	5	5	5	5	20	100	1	84	93.3333	1	2	4	4	4	14	70	2	4	4	4	4
2	2	2	3	1	1	1	2	7	4	1	3	4	4	4	20	66.6667	2	3	3	4	4	4	4	3	4	29	72.5	2	4	4	4	4	16	80	1	65	72.2222	2	3	4	4	4	15	75	1	4	3	3	4
2	2	2	3	2	1	1	2	7	4	1	4	4	4	4	21	70	2	4	4	3	4	4	4	4	4	31	77.5	1	4	4	4	4	16	80	1	68	75.5556	1	4	4	4	4	16	80	1	4	4	4	4
2	2	1	3	1	1	1	1	4	5	1	4	4	4	5	23	76.6667	1	5	5	4	4	5	5	4	5	37	92.5	1	5	5	5	4	19	95	1	79	87.7778	1	4	5	4	4	17	85	1	4	4	5	4
2	2	2	3	2	1	1	1	4	4	1	4	4	4	4	21	70	2	4	4	4	4	4	4	4	4	32	80	1	4	4	4	4	16	80	1	69	76.6667	1	2	4	4	3	13	65	2	4	4	4	4
2	2	1	3	1	1	1	2	7	5	1	5	5	5	5	26	86.6667	1	5	5	5	5	5	3	3	5	36	90	1	5	5	5	5	20	100	1	82	91.1111	1	1	5	5	3	14	70	2	5	5	5	5
2	2	1	3	1	1	1	1	4	4	2	3	5	4	4	22	73.3333	2	4	4	4	4	4	4	4	4	32	80	1	4	4	4	4	16	80	1	70	77.7778	1	3	3	3	3	12	60	2	3	3	3	3
2	1	1	3	1	1	1	2	7	4	2	4	4	4	4	22	73.3333	2	4	4	4	4	4	4	4	4	32	80	1	4	4	4	4	16	80	1	70	77.7778	1	2	4	4	4	14	70	2	4	4	4	4
2	2	2	3	2	1	1	1	4	4	2	3	5	5	5	24	80	1	4	4	4	4	5	4	4	5	34	85	1	4	4	4	3	15	75	1	73	81.1111	1	1	3	2	1	7	35	3	4	4	4	4
2	2	2	3	1	1	1	1	3	5	1	4	5	5	5	25	83.3333	1	5	5	4	5	5	5	5	4	38	95	1	5	5	5	4	19	95	1	82	91.1111	1	3	5	5	5	18	90	1	5	3	5	5
2	2	2	3	2	1	1	1	3	5	1	5	5	5	5	26	86.6667	1	4	5	4	4	5	5	4	4	35	87.5	1	5	5	4	4	18	90	1	79	87.7778	1	3	5	5	2	15	75	1	5	3	5	5
2	2	2	3	1	1	1	2	7	5	1	5	5	5	5	26	86.6667	1	5	5	5	5	5	5	5	5	40	100	1	5	5	5	5	20	100	1	86	95.5556	1	1	5	5	1	12	60	2	5	1	5	5
2	2	2	3	2	1	1	1	4	4	2	4	4	4	4	22	73.3333	2	4	4	3	3	4	4	4	4	30	75	1	4	4	4	4	16	80	1	68	75.5556	1	2	4	4	4	14	70	2	4	3	3	4
2	3	2	3	1	1	1	1	4	3	1	2	2	3	3	14	46.6667	3	3	3	3	3	3	3	3	3	24	60	2	3	3	3	3	12	60	2	50	55.5556	2	3	3	3	3	12	60	2	3	3	3	3
2	2	2	3	2	2	2	1	4	4	1	4	1	1	4	15	50	2	5	4	4	4	4	4	5	4	34	85	1	4	4	4	4	16	80	1	65	72.2222	2	2	4	4	4	14	70	2	4	5	5	5
2	2	1	3	2	1	1	1	6	3	3	3	3	3	3	18	60	2	3	3	3	3	4	4	4	4	28	70	2	5	5	5	5	20	100	1	66	73.3333	2	4	4	4	4	16	80	1	4	4	4	4
2	2	2	3	1	2	1	1	1	5	1	4	4	4	4	22	73.3333	2	4	4	4	4	4	4	4	4	32	80	1	4	4	4	4	16	80	1	70	77.7778	1	3	5	5	4	17	85	1	5	5	5	5
2	2	2	3	2	2	1	2	7	4	3	4	4	4	4	23	76.6667	1	4	4	4	4	4	4	4	4	32	80	1	4	4	3	3	14	70	2	69	76.6667	1	3	3	3	3	12	60	2	3	3	3	3
2	2	2	3	1	1	1	1	4	4	2	5	4	4	4	23	76.6667	1	4	4	3	4	5	4	4	5	33	82.5	1	5	5	5	4	19	95	1	75	83.3333	1	3	5	4	5	17	85	1	5	3	4	4
2	2	2	3	1	1	1	1	4	3	1	2	3	3	3	15	50	2	3	2	3	3	3	3	3	3	23	57.5	2	2	3	3	3	11	55	2	49	54.4444	2	1	3	2	2	8	40	3	3	2	3	3
2	2	1	3	2	1	1	2	7	4	3	3	4	4	3	21	70	2	3	3	3	4	3	4	3	3	26	65	2	4	4	3	3	14	70	2	61	67.7778	2	4	4	3	4	15	75	1	3	4	4	4
2	2	2	3	1	1	1	1	1	5	4	5	5	4	4	27	90	1	4	4	5	5	5	5	5	5	38	95	1	5	5	5	4	19	95	1	84	93.3333	1	1	4	4	4	13	65	2	5	4	4	5
2	3	2	3	1	1	1	1	4	3	4	3	3	3	3	19	63.3333	2	3	3	3	4	4	4	4	3	28	70	2	4	4	3	4	15	75	1	62	68.8889	2	1	4	4	3	12	60	2	3	4	3	4
2	3	1	3	1	1	1	1	4	3	2	3	3	2	3	16	53.3333	2	3	4	3	2	4	3	3	4	26	65	2	3	3	3	4	13	65	2	55	61.1111	2	3	3	4	3	13	65	2	4	4	3	3
2	3	2	3	2	1	1	1	4	4	2	5	4	4	5	24	80	1	5	4	4	4	5	4	5	5	36	90	1	4	4	4	4	16	80	1	76	84.4444	1	5	5	5	4	19	95	1	4	4	5	4
2	1	2	3	1	1	1	1	4	4	1	3	4	4	4	20	66.6667	2	4	4	4	5	5	5	5	5	37	92.5	1	4	5	5	5	19	95	1	76	84.4444	1	2	5	4	4	15	75	1	5	5	3	4
2	3	2	3	1	1	1	1	4	4	4	4	4	4	4	24	80	1	4	4	4	3	4	4	4	4	31	77.5	1	4	4	4	4	16	80	1	71	78.8889	1	2	4	4	4	14	70	2	4	4	4	4
2	3	1	3	2	2	1	2	7	2	3	2	3	2	3	15	50	2	2	2	3	2	2	3	2	3	19	47.5	3	2	2	2	2	8	40	3	42	46.6667	3	2	2	2	2	8	40	3	2	2	2	2
2	2	2	3	2	1	1	2	7	2	3	5	3	3	3	19	63.3333	2	3	3	3	3	3	3	3	3	24	60	2	3	3	3	3	12	60	2	55	61.1111	2	3	2	4	3	12	60	2	4	3	3	4
2	3	1	3	2	2	1	2	7	3	4	4	3	1	2	17	56.6667	2	1	2	2	2	2	2	2	2	15	37.5	3	2	2	2	2	8	40	3	40	44.4444	3	3	3	3	2	11	55	2	3	4	4	3
2	2	2	3	2	1	2	1	1	5	1	4	5	4	4	23	76.6667	1	5	5	5	5	5	5	5	5	40	100	1	5	5	5	5	20	100	1	83	92.2222	1	1	4	4	4	13	65	2	5	4	3	3
2	2	2	3	2	2	1	1	3	2	2	3	3	3	4	17	56.6667	2	4	4	3	4	4	4	4	4	31	77.5	1	4	4	4	4	16	80	1	64	71.1111	2	3	2	3	3	11	55	2	3	3	3	3
2	2	1	3	2	2	1	2	7	3	3	3	2	2	2	15	50	2	2	3	1	1	1	1	2	1	12	30	3	1	2	2	2	7	35	3	34	37.7778	3	2	2	1	1	6	30	3	2	1	2	2
2	3	2	3	1	2	1	1	2	3	3	4	4	3	3	20	66.6667	2	3	4	3	3	3	4	3	4	27	67.5	2	3	4	4	3	14	70	2	61	67.7778	2	3	2	3	3	11	55	2	3	3	3	3
2	2	2	3	1	2	1	2	7	3	1	1	1	1	1	8	26.6667	3	1	1	1	1	2	2	1	1	10	25	3	2	2	1	1	6	30	3	24	26.6667	3	1	2	2	2	7	35	3	1	1	1	2
2	2	1	3	1	2	1	2	7	3	3	1	2	1	1	11	36.6667	3	2	1	2	1	2	1	2	2	13	32.5	3	3	3	3	3	12	60	2	36	40	3	2	1	1	2	6	30	3	2	1	2	2
2	3	1	3	2	1	1	2	7	3	3	3	3	4	1	17	56.6667	2	2	1	2	2	2	2	2	1	14	35	3	3	1	2	1	7	35	3	38	42.2222	3	2	1	3	1	7	35	3	3	1	3	1
2	2	2	3	2	1	1	1	3	3	3	2	4	4	2	18	60	2	2	3	2	3	3	2	3	2	20	50	2	3	3	2	3	11	55	2	49	54.4444	2	2	3	3	4	12	60	2	5	4	3	2
2	3	1	3	1	2	1	2	7	2	1	2	2	2	1	10	33.3333	3	2	1	2	2	2	1	1	2	13	32.5	3	1	2	2	2	7	35	3	30	33.3333	3	2	1	2	2	7	35	3	1	2	2	1
2	2	2	3	2	2	1	2	7	2	2	2	2	3	2	13	43.3333	3	1	2	2	3	1	2	2	1	14	35	3	3	1	2	2	8	40	3	35	38.8889	3	2	3	3	3	11	55	2	2	2	2	2
2	2	1	3	2	2	1	2	7	3	2	2	3	2	2	14	46.6667	3	1	2	3	2	3	2	3	1	17	42.5	3	2	1	2	2	7	35	3	38	42.2222	3	3	3	2	2	10	50	2	2	2	2	4
2	2	1	3	2	2	1	2	7	2	3	2	3	4	5	19	63.3333	2	2	1	2	2	3	2	1	2	15	37.5	3	2	2	2	3	9	45	3	43	47.7778	3	2	2	1	2	7	35	3	3	2	2	1
2	2	2	3	1	2	1	2	7	3	4	1	2	2	2	14	46.6667	3	1	2	2	2	2	2	2	1	14	35	3	2	2	3	3	10	50	2	38	42.2222	3	2	2	2	3	9	45	3	3	2	2	2
2	2	2	3	2	2	1	2	7	2	3	3	1	2	2	13	43.3333	3	1	2	2	2	2	3	2	2	16	40	3	1	1	2	3	7	35	3	36	40	3	2	2	3	1	8	40	3	2	2	3	3
2	2	2	3	1	2	1	2	7	2	3	2	2	3	3	15	50	2	3	3	3	2	3	3	2	3	22	55	2	2	2	3	2	9	45	3	46	51.1111	2	2	3	1	2	8	40	3	3	2	1	1
2	2	1	3	2	2	1	2	7	2	1	2	3	4	1	13	43.3333	3	4	2	2	3	3	4	3	2	23	57.5	2	1	2	3	3	9	45	3	45	50	2	3	2	1	3	9	45	3	2	2	3	1
2	2	2	3	2	2	1	2	7	3	1	2	3	1	3	13	43.3333	3	3	2	1	2	3	3	3	3	20	50	2	3	1	4	3	11	55	2	44	48.8889	3	3	2	2	3	10	50	2	2	3	2	3
2	2	2	3	1	2	1	2	7	3	3	1	2	2	2	13	43.3333	3	2	1	2	2	2	2	3	2	16	40	3	2	3	2	3	10	50	2	39	43.3333	3	2	3	2	3	10	50	2	2	2	2	2
2	2	2	3	1	2	1	1	4	3	2	2	3	1	2	13	43.3333	3	2	3	1	3	2	3	2	3	19	47.5	3	2	3	2	3	10	50	2	42	46.6667	3	3	3	2	3	11	55	2	2	3	2	3
2	3	1	3	2	2	1	1	1	2	1	2	2	3	1	11	36.6667	3	1	1	2	1	1	2	2	1	11	27.5	3	2	2	2	1	7	35	3	29	32.2222	3	1	2	1	2	6	30	3	1	2	2	1
2	2	1	3	2	2	1	2	7	1	2	2	2	2	2	11	36.6667	3	2	2	2	2	2	1	2	2	15	37.5	3	2	2	2	1	7	35	3	33	36.6667	3	1	2	2	1	6	30	3	2	2	1	2
2	2	2	3	2	2	1	2	7	1	2	2	1	1	2	9	30	3	1	1	1	1	1	2	1	2	10	25	3	1	1	2	1	5	25	3	24	26.6667	3	1	1	2	2	6	30	3	1	2	2	2
2	2	2	3	2	1	1	1	1	5	1	5	5	5	5	26	86.6667	1	5	5	5	5	5	5	5	5	40	100	1	5	5	5	5	20	100	1	86	95.5556	1	3	4	4	3	14	70	2	4	4	1	3
2	2	2	3	2	2	1	2	7	2	2	2	3	2	3	14	46.6667	3	2	3	2	2	1	3	2	3	18	45	3	2	3	1	3	9	45	3	41	45.5556	3	2	1	2	2	7	35	3	2	2	2	2
2	2	2	3	1	2	1	2	7	2	2	3	1	2	1	11	36.6667	3	2	2	3	2	2	3	2	3	19	47.5	3	2	3	2	3	10	50	2	40	44.4444	3	2	2	2	3	9	45	3	2	3	2	2
2	3	2	3	2	2	1	2	7	1	2	2	2	1	2	10	33.3333	3	3	2	2	2	3	4	4	4	24	60	2	4	4	4	4	16	80	1	50	55.5556	2	2	1	2	2	7	35	3	2	3	3	2
2	3	1	3	2	2	1	1	1	3	4	4	3	4	3	21	70	2	4	3	4	4	4	4	4	3	30	75	1	4	4	4	4	16	80	1	67	74.4444	2	2	3	2	2	9	45	3	2	3	2	4
2	2	1	3	1	2	1	1	2	3	4	5	3	4	3	22	73.3333	2	4	2	3	2	2	3	2	2	20	50	2	3	2	3	2	10	50	2	52	57.7778	2	3	2	3	4	12	60	2	4	3	4	3
2	3	1	3	2	2	1	2	7	3	3	2	3	2	3	16	53.3333	2	2	3	2	3	2	3	3	2	20	50	2	3	2	2	2	9	45	3	45	50	2	4	3	4	3	14	70	2	4	3	4	4
2	3	1	3	2	2	1	2	7	2	3	3	2	2	2	14	46.6667	3	3	3	3	3	3	3	3	3	24	60	2	3	2	2	3	10	50	2	48	53.3333	2	3	2	2	2	9	45	3	2	2	2	2
2	2	1	3	2	2	1	2	7	2	3	2	3	1	2	13	43.3333	3	2	1	2	3	1	3	2	3	17	42.5	3	2	3	2	3	10	50	2	40	44.4444	3	2	1	2	3	8	40	3	1	3	2	2
2	2	2	3	1	2	1	2	7	2	3	2	1	2	3	13	43.3333	3	2	2	3	1	2	2	1	2	15	37.5	3	2	1	3	1	7	35	3	35	38.8889	3	2	1	2	2	7	35	3	2	3	2	1
2	3	1	3	2	2	1	2	7	2	2	1	2	2	2	11	36.6667	3	2	2	2	3	3	3	4	3	22	55	2	1	3	4	3	11	55	2	44	48.8889	3	2	2	3	2	9	45	3	3	2	3	2
2	3	2	3	2	2	1	2	7	3	3	2	2	3	4	17	56.6667	2	4	5	4	4	4	3	3	2	29	72.5	2	2	2	2	3	9	45	3	55	61.1111	2	2	1	2	2	7	35	3	2	2	2	1
2	2	2	3	2	2	1	2	7	1	2	3	2	3	2	13	43.3333	3	3	2	3	2	3	3	2	2	20	50	2	2	3	2	3	10	50	2	43	47.7778	3	1	2	3	2	8	40	3	3	2	2	2
2	3	2	3	2	2	1	2	7	1	2	3	2	3	1	12	40	3	3	2	3	1	2	3	2	3	19	47.5	3	2	3	2	2	9	45	3	40	44.4444	3	2	3	3	2	10	50	2	3	2	3	3
2	2	1	3	2	2	1	2	7	3	2	2	3	2	3	15	50	2	1	3	2	2	3	2	2	3	18	45	3	2	3	1	3	9	45	3	42	46.6667	3	3	2	1	2	8	40	3	2	2	3	3
2	2	2	3	1	2	1	2	7	2	2	1	1	2	2	10	33.3333	3	3	1	2	2	2	2	2	3	17	42.5	3	1	2	3	2	8	40	3	35	38.8889	3	2	3	2	2	9	45	3	3	2	3	2
2	2	2	3	2	2	1	2	7	2	3	2	3	2	3	15	50	2	1	3	2	2	2	1	2	3	16	40	3	3	2	2	3	10	50	2	41	45.5556	3	1	2	2	3	8	40	3	2	3	2	2
2	3	2	3	2	2	1	2	7	3	3	2	2	2	2	14	46.6667	3	3	2	2	3	1	1	2	1	15	37.5	3	2	1	2	2	7	35	3	36	40	3	1	2	2	3	8	40	3	1	2	2	2
2	2	1	3	2	2	1	2	7	2	3	3	3	4	4	19	63.3333	2	5	4	4	4	4	4	4	4	33	82.5	1	4	4	4	4	16	80	1	68	75.5556	1	4	4	4	5	17	85	1	4	4	4	4
2	2	2	3	2	2	1	2	7	2	3	3	3	2	2	15	50	2	3	3	2	2	2	2	3	2	19	47.5	3	2	3	3	2	10	50	2	44	48.8889	3	4	5	4	4	17	85	1	4	3	3	4
2	2	1	3	2	2	1	2	7	3	3	3	2	3	3	17	56.6667	2	3	3	3	3	3	2	3	3	23	57.5	2	3	3	2	3	11	55	2	51	56.6667	2	2	3	3	3	11	55	2	2	3	2	3
2	2	1	3	1	2	1	2	7	1	2	3	2	3	2	13	43.3333	3	2	3	2	3	2	3	2	3	20	50	2	2	2	3	2	9	45	3	42	46.6667	3	1	3	2	3	9	45	3	2	3	3	2
2	3	1	3	2	2	1	2	7	2	2	1	3	2	2	12	40	3	2	2	2	1	2	2	1	2	14	35	3	2	1	3	1	7	35	3	33	36.6667	3	2	2	1	3	8	40	3	2	3	1	2
2	3	2	3	2	2	1	2	7	2	2	2	1	3	1	11	36.6667	3	2	3	2	2	2	2	2	2	17	42.5	3	3	2	2	3	10	50	2	38	42.2222	3	3	3	2	3	11	55	2	3	2	3	3
2	2	2	3	2	2	1	2	7	3	3	3	2	2	2	15	50	2	2	2	3	2	3	2	2	1	17	42.5	3	3	1	1	1	6	30	3	38	42.2222	3	2	2	2	2	8	40	3	1	2	2	2
2	2	1	3	2	2	1	2	7	1	2	1	1	2	1	8	26.6667	3	2	1	1	2	1	2	1	2	12	30	3	1	2	1	2	6	30	3	26	28.8889	3	1	1	2	2	6	30	3	3	1	2	2
2	3	2	3	2	2	1	2	7	1	2	3	1	2	2	11	36.6667	3	2	2	2	2	2	2	1	2	15	37.5	3	2	2	2	1	7	35	3	33	36.6667	3	1	1	2	2	6	30	3	2	2	1	2
2	2	1	3	2	2	1	2	7	1	2	2	1	2	2	10	33.3333	3	2	1	2	2	1	2	2	1	13	32.5	3	2	2	1	2	7	35	3	30	33.3333	3	2	2	1	2	7	35	3	2	1	2	2
2	3	1	3	2	2	1	2	7	2	3	2	3	2	2	14	46.6667	3	1	2	2	2	2	3	2	2	16	40	3	1	2	2	2	7	35	3	37	41.1111	3	3	2	2	3	10	50	2	2	3	2	2
2	2	1	3	2	2	1	2	7	3	3	3	3	1	2	15	50	2	1	2	2	1	1	2	1	2	12	30	3	1	1	2	2	6	30	3	33	36.6667	3	2	1	1	2	6	30	3	2	2	1	2
2	3	1	3	1	2	1	2	7	2	2	3	1	1	2	11	36.6667	3	1	2	2	2	1	1	2	2	13	32.5	3	3	2	2	3	10	50	2	34	37.7778	3	1	2	3	2	8	40	3	1	2	2	2
3	1	2	1	1	1	1	2	7	4	2	4	4	4	4	22	73.3333	2	4	4	4	4	5	4	4	4	33	82.5	1	4	4	4	4	16	80	1	71	78.8889	1	4	4	4	4	16	80	1	4	4	4	4
3	1	1	1	2	2	1	2	7	4	2	5	5	5	5	26	86.6667	1	4	4	4	4	4	4	4	4	32	80	1	4	4	4	4	16	80	1	74	82.2222	1	4	4	4	4	16	80	1	4	4	4	4
3	1	1	1	2	2	1	2	7	4	1	5	5	4	4	23	76.6667	1	4	4	4	4	4	4	4	4	32	80	1	4	4	4	4	16	80	1	71	78.8889	1	4	4	4	4	16	80	1	4	4	4	4
3	1	2	1	2	2	1	2	7	4	2	2	5	4	4	21	70	2	5	4	3	3	3	3	3	3	27	67.5	2	3	3	3	3	12	60	2	60	66.6667	2	3	3	3	1	10	50	2	1	2	2	3
3	1	1	1	2	1	1	2	7	4	2	4	4	4	4	22	73.3333	2	4	4	4	4	4	4	4	4	32	80	1	4	4	4	4	16	80	1	70	77.7778	1	3	4	4	3	14	70	2	4	4	4	4
3	1	2	1	2	2	1	2	7	4	2	4	4	4	4	22	73.3333	2	4	4	2	4	4	4	3	4	29	72.5	2	4	4	4	5	17	85	1	68	75.5556	1	2	4	4	2	12	60	2	4	2	4	4
3	1	1	1	2	1	1	1	5	4	2	4	4	4	4	22	73.3333	2	4	4	3	4	4	4	4	4	31	77.5	1	4	4	4	4	16	80	1	69	76.6667	1	4	4	4	3	15	75	1	4	4	5	5
3	1	2	1	2	1	1	2	7	4	2	4	3	3	3	19	63.3333	2	3	3	4	3	3	3	3	3	25	62.5	2	4	4	4	3	15	75	1	59	65.5556	2	3	3	3	3	12	60	2	3	3	4	3
3	1	2	1	2	1	1	2	7	5	2	5	5	4	5	26	86.6667	1	5	5	5	5	5	5	5	5	40	100	1	5	5	5	5	20	100	1	86	95.5556	1	1	5	5	2	13	65	2	5	5	5	5
3	1	2	1	2	2	1	1	4	5	1	5	5	4	5	25	83.3333	1	5	5	5	5	5	5	5	5	40	100	1	5	5	5	5	20	100	1	85	94.4444	1	5	5	5	5	20	100	1	5	5	5	5
3	1	1	1	2	1	1	1	4	4	2	2	4	4	4	20	66.6667	2	4	4	4	4	4	4	4	4	32	80	1	4	4	4	4	16	80	1	68	75.5556	1	4	4	4	2	14	70	2	4	4	4	4
3	1	2	1	1	1	1	2	7	4	2	2	3	4	3	18	60	2	3	3	2	3	3	1	3	1	19	47.5	3	4	1	5	1	11	55	2	48	53.3333	2	3	3	3	3	12	60	2	3	2	5	3
3	1	1	1	2	1	1	2	7	4	2	3	4	3	3	19	63.3333	2	4	3	2	4	3	4	4	3	27	67.5	2	2	4	4	3	13	65	2	59	65.5556	2	3	2	3	3	11	55	2	4	4	3	4
3	1	2	1	2	2	1	2	7	4	4	4	4	3	4	23	76.6667	1	4	4	4	4	4	3	4	4	31	77.5	1	4	4	4	4	16	80	1	70	77.7778	1	2	5	4	4	15	75	1	4	4	4	4
3	1	1	1	1	1	1	1	5	4	2	4	4	4	4	22	73.3333	2	4	4	3	3	4	4	4	4	30	75	1	4	4	4	3	15	75	1	67	74.4444	2	4	4	4	4	16	80	1	4	3	4	4
3	1	1	1	2	1	1	2	7	5	1	5	5	5	5	26	86.6667	1	5	5	5	5	5	5	5	5	40	100	1	5	5	5	5	20	100	1	86	95.5556	1	2	5	4	5	16	80	1	4	5	5	4
3	1	1	1	2	2	1	2	7	5	2	5	5	5	5	27	90	1	5	5	5	5	5	5	3	3	36	90	1	3	3	3	3	12	60	2	75	83.3333	1	3	3	3	3	12	60	2	3	3	3	3
3	1	2	1	1	1	1	1	5	5	1	5	5	5	5	26	86.6667	1	5	5	5	5	5	5	5	5	40	100	1	5	5	5	5	20	100	1	86	95.5556	1	5	5	4	5	19	95	1	5	5	5	5
3	1	1	1	2	2	1	1	4	4	2	4	4	4	4	22	73.3333	2	5	4	5	4	4	4	5	4	35	87.5	1	4	3	4	4	15	75	1	72	80	1	4	5	4	4	17	85	1	4	3	4	4
3	1	2	1	1	2	1	1	3	5	1	4	5	3	5	23	76.6667	1	4	5	4	5	5	4	5	4	36	90	1	4	5	4	4	17	85	1	76	84.4444	1	2	5	4	5	16	80	1	4	4	4	3
3	1	1	1	2	2	1	2	7	4	2	4	4	4	4	22	73.3333	2	4	4	4	4	4	4	4	4	32	80	1	4	4	4	4	16	80	1	70	77.7778	1	4	4	4	3	15	75	1	4	4	5	4
3	1	2	1	2	2	1	1	5	5	2	5	5	5	5	27	90	1	5	5	5	5	5	2	5	4	36	90	1	5	5	4	4	18	90	1	81	90	1	2	5	5	1	13	65	2	5	5	4	5
3	1	2	1	2	1	1	1	4	4	2	4	5	3	4	22	73.3333	2	5	4	4	4	5	4	4	4	34	85	1	4	4	4	3	15	75	1	71	78.8889	1	2	4	4	4	14	70	2	4	4	4	4
3	1	1	1	2	1	1	2	7	3	3	3	3	3	3	18	60	2	3	3	3	3	3	3	3	3	24	60	2	3	3	3	3	12	60	2	54	60	2	3	3	3	4	13	65	2	3	3	3	3
3	1	2	1	2	1	1	2	7	4	2	4	4	4	4	22	73.3333	2	4	4	4	3	3	5	3	4	30	75	1	4	3	3	2	12	60	2	64	71.1111	2	3	5	4	4	16	80	1	5	4	3	4
3	1	1	1	2	1	1	2	7	5	4	5	4	4	5	27	90	1	5	5	5	5	5	5	5	5	40	100	1	5	5	5	5	20	100	1	87	96.6667	1	5	5	5	3	18	90	1	5	5	5	5
3	1	1	1	2	1	1	2	7	3	3	3	3	3	3	18	60	2	3	3	3	3	3	3	3	3	24	60	2	3	3	3	3	12	60	2	54	60	2	3	3	3	3	12	60	2	3	3	3	3
3	1	1	1	1	1	1	2	7	4	2	4	4	4	4	22	73.3333	2	4	4	4	4	4	4	4	4	32	80	1	4	4	4	4	16	80	1	70	77.7778	1	4	4	4	4	16	80	1	4	4	4	4
3	1	1	1	2	1	1	1	5	4	2	4	5	4	5	24	80	1	5	5	4	4	4	5	4	4	35	87.5	1	4	4	4	4	16	80	1	75	83.3333	1	4	5	4	2	15	75	1	5	5	5	4
3	1	1	1	1	2	1	2	7	3	2	4	4	4	4	21	70	2	4	4	4	4	4	4	4	4	32	80	1	4	4	5	4	17	85	1	70	77.7778	1	4	4	4	3	15	75	1	4	3	4	4
3	1	2	1	2	1	1	2	7	4	2	4	4	2	5	21	70	2	4	5	5	5	5	4	5	3	36	90	1	4	4	4	4	16	80	1	73	81.1111	1	4	4	4	4	16	80	1	4	2	2	4
3	1	1	1	2	1	1	2	7	3	4	4	4	2	4	21	70	2	2	4	4	2	4	4	4	4	28	70	2	4	4	3	4	15	75	1	64	71.1111	2	4	4	4	3	15	75	1	5	3	4	4
3	1	2	1	2	2	1	2	7	5	5	5	5	5	5	30	100	1	5	5	5	5	5	5	5	5	40	100	1	5	5	5	5	20	100	1	90	100	1	5	5	5	5	20	100	1	5	5	5	5
3	1	2	1	2	2	1	2	7	5	5	5	5	5	5	30	100	1	5	5	5	5	5	5	4	5	39	97.5	1	5	5	5	4	19	95	1	88	97.7778	1	2	5	5	2	14	70	2	5	2	3	5
3	1	2	1	2	1	1	2	7	3	4	4	4	4	4	23	76.6667	1	4	3	3	3	3	3	4	4	27	67.5	2	3	3	4	3	13	65	2	63	70	2	3	3	4	3	13	65	2	4	3	4	3
3	4	2	1	1	1	1	2	7	4	4	5	4	4	4	25	83.3333	1	5	4	4	5	5	5	5	5	38	95	1	4	5	3	5	17	85	1	80	88.8889	1	4	4	5	4	17	85	1	3	4	5	5
3	1	1	1	1	1	1	1	6	5	3	3	3	3	3	20	66.6667	2	3	3	3	3	3	3	3	3	24	60	2	3	3	3	3	12	60	2	56	62.2222	2	3	3	3	3	12	60	2	3	3	3	3
3	1	2	1	2	1	1	2	7	5	1	5	4	5	4	24	80	1	4	4	3	4	4	4	4	4	31	77.5	1	4	4	4	4	16	80	1	71	78.8889	1	2	4	4	4	14	70	2	4	4	4	4
3	1	1	1	2	2	1	1	4	1	1	5	5	4	4	20	66.6667	2	4	4	3	4	4	4	4	5	32	80	1	4	4	5	5	18	90	1	70	77.7778	1	5	5	5	4	19	95	1	5	4	4	4
3	1	1	1	1	1	1	1	1	4	2	4	5	4	5	24	80	1	5	4	4	5	5	4	5	4	36	90	1	5	4	4	4	17	85	1	77	85.5556	1	2	4	5	5	16	80	1	5	4	4	4
3	1	2	1	2	2	1	1	3	3	3	5	5	5	5	26	86.6667	1	5	5	5	5	5	5	5	5	40	100	1	5	5	5	5	20	100	1	86	95.5556	1	5	5	5	5	20	100	1	5	5	5	5
3	1	2	1	2	2	1	2	7	5	2	4	4	4	4	23	76.6667	1	2	4	4	4	5	5	4	4	32	80	1	4	4	4	3	15	75	1	70	77.7778	1	2	4	4	5	15	75	1	5	4	5	4
3	1	1	1	2	1	1	2	7	3	3	4	4	3	3	20	66.6667	2	3	3	3	4	4	4	4	4	29	72.5	2	4	4	4	4	16	80	1	65	72.2222	2	4	4	4	4	16	80	1	5	5	5	4
3	1	1	1	2	2	1	1	4	5	1	5	5	5	5	26	86.6667	1	5	5	5	5	5	5	5	5	40	100	1	5	5	5	5	20	100	1	86	95.5556	1	5	5	5	5	20	100	1	5	5	5	5
3	1	1	1	2	2	1	1	4	2	1	3	4	4	5	19	63.3333	2	4	4	4	2	5	3	5	5	32	80	1	4	5	4	3	16	80	1	67	74.4444	2	3	5	1	3	12	60	2	4	3	3	3
3	1	1	1	2	1	1	1	1	5	5	5	5	5	5	30	100	1	5	4	5	4	5	5	5	5	38	95	1	5	5	5	5	20	100	1	88	97.7778	1	5	5	4	5	19	95	1	5	4	4	5
3	1	1	1	2	1	1	1	4	4	2	4	4	4	4	22	73.3333	2	4	4	4	4	4	4	4	4	32	80	1	4	4	4	4	16	80	1	70	77.7778	1	4	4	4	4	16	80	1	4	4	4	4
3	1	1	1	2	2	1	2	7	3	3	3	3	3	3	18	60	2	3	3	3	3	3	3	3	3	24	60	2	3	3	3	3	12	60	2	54	60	2	3	3	3	3	12	60	2	3	3	3	3
3	1	2	1	2	1	1	1	3	5	1	4	5	5	5	25	83.3333	1	5	5	5	5	5	5	5	5	40	100	1	5	5	5	5	20	100	1	85	94.4444	1	2	5	5	4	16	80	1	5	5	5	4
3	1	1	1	2	1	1	2	7	3	2	4	4	4	4	21	70	2	4	4	3	4	4	4	4	4	31	77.5	1	4	4	4	4	16	80	1	68	75.5556	1	2	4	4	3	13	65	2	4	4	4	3
3	1	2	1	2	2	1	1	1	4	2	4	4	4	4	22	73.3333	2	4	4	4	3	3	3	3	3	27	67.5	2	3	3	3	3	12	60	2	61	67.7778	2	3	3	3	3	12	60	2	3	3	3	3
3	1	2	1	2	1	1	2	7	4	2	3	4	3	4	20	66.6667	2	3	3	3	4	4	4	3	4	28	70	2	4	4	4	4	16	80	1	64	71.1111	2	2	5	3	4	14	70	2	4	4	4	3
3	1	1	1	1	1	1	2	7	4	3	3	5	3	4	22	73.3333	2	4	3	4	5	2	4	5	1	28	70	2	3	5	3	3	14	70	2	64	71.1111	2	5	3	4	2	14	70	2	2	2	3	3
3	1	2	1	2	1	2	2	7	4	4	4	4	4	4	24	80	1	4	4	4	3	4	4	4	4	31	77.5	1	4	4	4	4	16	80	1	71	78.8889	1	3	3	4	3	13	65	2	4	4	4	4
3	1	1	1	1	1	1	2	7	4	2	4	4	4	5	23	76.6667	1	4	4	3	4	4	4	4	4	31	77.5	1	4	4	4	4	16	80	1	70	77.7778	1	3	5	5	5	18	90	1	4	4	4	4
3	1	2	1	2	2	1	2	7	4	2	4	4	4	4	22	73.3333	2	4	4	4	5	5	4	5	4	35	87.5	1	5	4	5	4	18	90	1	75	83.3333	1	4	5	5	4	18	90	1	4	4	4	4
3	1	2	1	2	1	1	2	7	4	2	4	4	4	4	22	73.3333	2	4	4	4	4	4	4	4	4	32	80	1	4	4	4	4	16	80	1	70	77.7778	1	4	4	4	4	16	80	1	4	4	4	4
3	1	1	1	2	2	1	2	7	5	5	5	5	5	5	30	100	1	4	4	4	4	5	5	5	4	35	87.5	1	4	5	4	5	18	90	1	83	92.2222	1	5	5	5	5	20	100	1	5	5	5	5
3	1	2	1	2	1	1	1	5	4	2	5	5	4	4	24	80	1	4	4	4	4	4	4	4	5	33	82.5	1	4	4	4	4	16	80	1	73	81.1111	1	5	5	4	4	18	90	1	4	3	5	5
3	1	1	1	2	1	1	2	7	5	2	4	4	4	4	23	76.6667	1	4	4	3	3	3	3	3	3	26	65	2	3	3	3	3	12	60	2	61	67.7778	2	3	3	3	3	12	60	2	3	3	3	3
3	1	2	1	2	1	1	2	7	4	2	4	4	4	4	22	73.3333	2	4	4	4	4	4	4	4	4	32	80	1	4	4	4	4	16	80	1	70	77.7778	1	4	4	4	4	16	80	1	4	4	4	4
3	1	1	1	1	2	1	2	7	4	4	4	4	4	4	24	80	1	4	4	4	4	4	4	4	4	32	80	1	4	4	4	4	16	80	1	72	80	1	4	4	4	4	16	80	1	4	4	4	4
3	1	2	1	2	1	1	2	7	4	4	4	4	4	4	24	80	1	4	4	4	4	4	4	4	4	32	80	1	4	4	4	4	16	80	1	72	80	1	4	4	4	4	16	80	1	4	4	4	4
3	1	2	1	2	1	1	1	4	5	2	4	5	5	5	26	86.6667	1	5	5	5	5	5	5	5	5	40	100	1	5	5	5	5	20	100	1	86	95.5556	1	2	5	5	2	14	70	2	5	4	5	5
3	1	1	1	2	1	1	2	7	3	3	3	3	3	3	18	60	2	3	3	3	3	3	3	3	3	24	60	2	3	3	3	3	12	60	2	54	60	2	3	3	3	3	12	60	2	3	3	3	3
3	1	1	1	1	1	1	2	7	4	4	5	5	5	5	28	93.3333	1	4	4	4	5	5	5	4	4	35	87.5	1	4	5	5	5	19	95	1	82	91.1111	1	4	5	4	5	18	90	1	5	5	5	5
3	1	1	1	2	2	1	2	7	4	2	4	4	4	4	22	73.3333	2	4	4	4	4	4	4	4	4	32	80	1	4	4	4	4	16	80	1	70	77.7778	1	4	4	4	5	17	85	1	5	5	5	5
3	1	2	1	2	1	1	2	7	4	2	4	4	4	4	22	73.3333	2	4	4	4	4	4	4	4	4	32	80	1	4	4	4	4	16	80	1	70	77.7778	1	1	5	4	4	14	70	2	4	4	4	4
3	1	2	1	1	2	1	2	7	4	3	3	3	3	3	19	63.3333	2	3	3	3	3	3	3	3	3	24	60	2	3	3	3	3	12	60	2	55	61.1111	2	3	3	3	3	12	60	2	3	3	3	3
3	1	1	1	2	1	1	2	7	5	2	5	5	5	5	27	90	1	5	5	5	4	5	4	4	5	37	92.5	1	5	5	4	4	18	90	1	82	91.1111	1	2	4	4	3	13	65	2	5	4	3	3
3	1	2	1	1	1	1	1	1	5	2	5	5	5	4	26	86.6667	1	4	4	4	4	5	4	4	4	33	82.5	1	4	4	4	4	16	80	1	75	83.3333	1	4	4	4	4	16	80	1	4	4	4	4
3	1	2	1	2	1	1	2	7	5	1	5	5	5	5	26	86.6667	1	5	5	5	5	5	5	5	5	40	100	1	5	5	5	5	20	100	1	86	95.5556	1	1	5	5	5	16	80	1	5	5	5	5
3	1	2	1	2	1	1	1	5	5	1	5	5	5	5	26	86.6667	1	5	5	5	5	5	5	5	5	40	100	1	5	5	5	5	20	100	1	86	95.5556	1	1	5	5	5	16	80	1	5	5	5	5
3	1	1	1	2	1	1	2	7	4	4	5	5	5	5	28	93.3333	1	5	4	3	3	4	5	5	4	33	82.5	1	5	4	5	5	19	95	1	80	88.8889	1	4	4	4	2	14	70	2	2	3	3	3
3	1	1	1	1	2	1	2	7	3	3	3	3	3	4	19	63.3333	2	3	4	3	3	3	4	3	4	27	67.5	2	4	4	4	4	16	80	1	62	68.8889	2	4	3	3	3	13	65	2	4	4	3	3
3	1	1	1	2	2	1	1	4	4	2	4	5	5	5	25	83.3333	1	5	4	4	4	4	4	4	4	33	82.5	1	4	4	4	4	16	80	1	74	82.2222	1	4	4	4	4	16	80	1	4	4	4	4
3	1	1	1	1	1	1	1	4	4	4	4	4	4	4	24	80	1	3	4	4	4	4	4	4	3	30	75	1	4	4	4	4	16	80	1	70	77.7778	1	3	4	4	4	15	75	1	4	4	4	4
3	1	2	1	2	1	1	2	7	5	1	5	5	5	5	26	86.6667	1	5	5	5	5	5	5	5	5	40	100	1	5	5	5	5	20	100	1	86	95.5556	1	5	5	5	5	20	100	1	5	5	5	5
3	1	2	1	1	1	1	2	7	4	2	4	4	4	4	22	73.3333	2	4	4	4	4	4	4	4	4	32	80	1	4	4	4	4	16	80	1	70	77.7778	1	2	4	4	4	14	70	2	4	2	4	4
3	1	1	1	1	1	1	1	6	4	5	5	5	5	5	29	96.6667	1	5	5	5	5	5	5	5	5	40	100	1	5	5	5	5	20	100	1	89	98.8889	1	5	5	5	5	20	100	1	5	5	5	5
3	1	1	1	2	2	1	2	7	5	1	5	5	5	5	26	86.6667	1	5	5	5	5	5	5	5	5	40	100	1	5	5	5	5	20	100	1	86	95.5556	1	5	5	5	5	20	100	1	5	5	5	5
3	1	2	1	1	1	1	2	7	4	2	5	5	5	4	25	83.3333	1	5	5	3	5	5	5	5	5	38	95	1	5	5	5	5	20	100	1	83	92.2222	1	3	5	5	4	17	85	1	5	4	5	4
3	1	1	1	2	2	1	1	1	4	2	4	3	3	3	19	63.3333	2	3	3	3	3	3	3	3	3	24	60	2	3	3	3	3	12	60	2	55	61.1111	2	3	3	3	3	12	60	2	3	3	3	3
3	1	1	1	1	1	1	2	7	5	1	5	5	4	5	25	83.3333	1	4	3	5	5	5	5	4	1	32	80	1	4	4	4	5	17	85	1	74	82.2222	1	5	5	4	4	18	90	1	5	5	5	5
3	1	2	1	2	1	1	2	7	4	2	4	4	4	4	22	73.3333	2	4	4	4	4	4	4	4	4	32	80	1	4	4	4	4	16	80	1	70	77.7778	1	4	4	4	4	16	80	1	4	4	4	4
3	1	1	1	2	1	1	1	4	5	2	4	4	4	4	23	76.6667	1	4	4	4	4	4	4	4	4	32	80	1	4	4	4	4	16	80	1	71	78.8889	1	4	4	4	4	16	80	1	4	4	4	4
3	1	2	1	2	1	1	2	7	3	3	3	3	3	3	18	60	2	3	3	3	3	3	3	3	3	24	60	2	3	3	3	3	12	60	2	54	60	2	3	3	3	3	12	60	2	3	3	3	3
3	1	1	1	1	1	1	2	7	4	2	4	4	4	4	22	73.3333	2	4	4	4	3	4	4	3	4	30	75	1	4	4	4	4	16	80	1	68	75.5556	1	3	5	4	5	17	85	1	4	4	4	4
3	1	1	1	2	2	1	1	3	5	2	5	5	5	5	27	90	1	5	5	5	5	5	5	5	4	39	97.5	1	5	5	5	5	20	100	1	86	95.5556	1	4	5	5	3	17	85	1	4	3	4	4
3	1	2	1	2	1	2	2	7	4	4	4	4	4	4	24	80	1	4	3	4	3	4	4	4	4	30	75	1	4	4	4	4	16	80	1	70	77.7778	1	4	4	4	4	16	80	1	4	4	4	4
3	1	2	1	2	1	1	1	4	5	2	4	5	5	5	26	86.6667	1	5	5	5	5	5	5	5	5	40	100	1	5	5	5	5	20	100	1	86	95.5556	1	2	5	5	5	17	85	1	5	5	5	5
3	1	1	1	2	1	1	1	4	5	4	5	5	5	5	29	96.6667	1	5	5	5	5	5	5	5	5	40	100	1	5	5	5	5	20	100	1	89	98.8889	1	5	5	5	5	20	100	1	5	5	5	5
3	1	2	1	2	2	1	2	7	5	2	4	5	4	5	25	83.3333	1	5	5	5	5	5	5	5	3	38	95	1	4	5	5	4	18	90	1	81	90	1	2	4	4	2	12	60	2	4	4	5	5
3	1	1	1	2	2	1	2	1	4	2	4	4	4	4	22	73.3333	2	4	4	4	4	4	4	5	4	33	82.5	1	3	4	4	4	15	75	1	70	77.7778	1	4	5	2	4	15	75	1	4	4	2	4
3	1	2	1	2	2	1	1	4	5	2	5	5	5	5	27	90	1	5	5	5	5	5	5	5	4	39	97.5	1	5	5	5	5	20	100	1	86	95.5556	1	5	5	5	5	20	100	1	5	3	5	5
3	1	1	1	2	1	1	2	7	5	1	5	5	5	5	26	86.6667	1	5	5	5	5	5	5	5	5	40	100	1	5	5	5	5	20	100	1	86	95.5556	1	5	5	5	5	20	100	1	5	5	5	5
3	1	1	1	2	1	1	2	7	4	2	5	4	4	4	23	76.6667	1	4	1	5	3	5	5	3	5	31	77.5	1	4	4	2	4	14	70	2	68	75.5556	1	4	3	4	3	14	70	2	3	3	3	3
3	1	1	1	2	1	1	1	4	5	5	5	5	5	5	30	100	1	5	5	4	5	5	5	5	5	39	97.5	1	5	5	5	5	20	100	1	89	98.8889	1	5	5	5	5	20	100	1	5	5	5	5
3	1	1	1	2	1	1	1	4	5	1	4	4	4	4	22	73.3333	2	5	5	5	5	5	5	5	5	40	100	1	5	5	5	5	20	100	1	82	91.1111	1	5	5	5	5	20	100	1	5	5	5	5
3	1	2	1	2	1	1	2	7	4	2	4	4	4	4	22	73.3333	2	4	4	4	4	4	4	4	4	32	80	1	4	4	4	4	16	80	1	70	77.7778	1	4	4	4	4	16	80	1	4	4	4	4
3	1	1	3	2	1	1	1	5	5	1	5	5	5	5	26	86.6667	1	5	5	5	5	5	5	5	5	40	100	1	5	5	5	5	20	100	1	86	95.5556	1	1	4	5	4	14	70	2	5	5	4	5
3	2	2	3	2	1	1	2	7	5	2	5	4	4	4	24	80	1	4	4	4	4	4	4	3	3	30	75	1	3	3	3	3	12	60	2	66	73.3333	2	4	4	3	3	14	70	2	2	1	5	4
3	2	1	3	1	1	1	2	7	4	2	4	4	5	4	23	76.6667	1	4	4	3	5	5	5	5	4	35	87.5	1	4	4	4	4	16	80	1	74	82.2222	1	3	4	4	5	16	80	1	4	5	3	4
3	2	1	3	1	2	1	2	7	5	1	5	4	4	5	24	80	1	4	5	5	5	4	5	5	5	38	95	1	5	5	5	3	18	90	1	80	88.8889	1	5	5	5	5	20	100	1	5	5	5	5
3	2	2	3	2	1	1	2	7	4	4	4	4	4	4	24	80	1	4	4	4	4	4	4	4	4	32	80	1	4	4	4	4	16	80	1	72	80	1	4	4	4	4	16	80	1	4	4	4	4
3	2	2	3	2	2	1	2	7	4	2	1	4	4	5	20	66.6667	2	5	4	4	4	5	5	5	5	37	92.5	1	4	5	5	4	18	90	1	75	83.3333	1	2	5	4	4	15	75	1	4	4	5	5
3	2	1	3	2	1	1	2	7	3	2	3	4	4	3	19	63.3333	2	4	4	3	4	4	4	4	4	31	77.5	1	4	4	4	3	15	75	1	65	72.2222	2	2	4	4	4	14	70	2	4	4	4	4
3	3	1	3	2	1	1	2	7	5	2	5	5	5	5	27	90	1	5	5	5	5	5	5	5	5	40	100	1	5	5	5	5	20	100	1	87	96.6667	1	5	5	5	5	20	100	1	5	5	5	5
3	2	1	3	2	1	1	1	4	5	5	4	4	5	4	27	90	1	4	4	4	4	4	4	4	4	32	80	1	4	4	4	4	16	80	1	75	83.3333	1	4	4	4	4	16	80	1	4	4	4	4
3	2	1	3	2	2	1	2	7	3	3	3	3	3	3	18	60	2	3	3	3	1	3	4	4	4	25	62.5	2	4	4	4	4	16	80	1	59	65.5556	2	3	3	3	3	12	60	2	3	3	3	4
3	2	1	3	2	1	1	1	4	5	4	4	4	4	4	25	83.3333	1	5	4	4	4	4	4	4	2	31	77.5	1	2	3	5	5	15	75	1	71	78.8889	1	5	4	4	5	18	90	1	5	4	4	4
3	3	1	3	1	1	1	2	7	5	2	5	5	5	5	27	90	1	5	5	5	5	5	5	5	5	40	100	1	5	5	5	5	20	100	1	87	96.6667	1	5	5	5	5	20	100	1	5	5	5	5
3	2	1	3	2	1	1	2	7	4	2	4	4	4	4	22	73.3333	2	4	4	3	4	5	5	5	5	35	87.5	1	5	4	5	5	19	95	1	76	84.4444	1	4	4	4	4	16	80	1	4	4	4	4
3	2	1	3	2	1	1	2	7	5	1	5	2	5	5	23	76.6667	1	5	5	5	5	5	5	5	5	40	100	1	5	5	5	5	20	100	1	83	92.2222	1	5	5	5	5	20	100	1	5	2	2	5
3	2	2	3	2	1	1	2	7	5	4	4	4	4	4	25	83.3333	1	4	4	5	5	5	5	5	5	38	95	1	4	4	4	4	16	80	1	79	87.7778	1	4	4	4	5	17	85	1	5	5	5	5
3	2	1	3	2	2	1	2	7	5	1	5	5	5	5	26	86.6667	1	5	5	5	5	5	5	5	5	40	100	1	5	5	5	5	20	100	1	86	95.5556	1	5	5	5	5	20	100	1	5	5	5	5
3	2	1	3	2	2	1	2	7	4	2	3	5	3	3	20	66.6667	2	3	3	3	3	3	3	3	3	24	60	2	3	3	3	3	12	60	2	56	62.2222	2	3	3	3	3	12	60	2	3	3	3	3
3	2	1	3	2	1	1	2	7	4	2	4	4	4	3	21	70	2	5	5	5	4	4	4	4	4	35	87.5	1	4	4	3	4	15	75	1	71	78.8889	1	4	4	4	4	16	80	1	4	4	4	4
3	2	1	3	1	1	1	2	7	5	1	5	5	5	5	26	86.6667	1	5	5	5	5	5	5	5	5	40	100	1	5	5	5	5	20	100	1	86	95.5556	1	1	5	5	5	16	80	1	5	5	5	5
3	2	1	3	1	2	1	2	7	4	4	4	4	3	3	22	73.3333	2	4	4	4	4	4	4	4	4	32	80	1	3	4	4	4	15	75	1	69	76.6667	1	4	4	4	4	16	80	1	4	4	3	3
3	2	2	3	1	2	1	2	7	4	4	3	4	4	4	23	76.6667	1	4	4	3	4	4	3	3	4	29	72.5	2	4	4	4	4	16	80	1	68	75.5556	1	3	3	4	4	14	70	2	4	4	4	3
3	2	1	3	2	1	1	2	7	4	4	4	4	4	4	24	80	1	4	4	4	4	4	4	4	4	32	80	1	4	4	4	3	15	75	1	71	78.8889	1	4	4	4	4	16	80	1	4	4	4	4
3	3	2	3	2	2	1	2	7	5	1	5	5	4	4	24	80	1	5	5	5	4	5	5	5	5	39	97.5	1	5	5	5	5	20	100	1	83	92.2222	1	2	4	5	5	16	80	1	5	5	4	5
3	4	2	3	2	2	2	1	5	5	2	2	5	5	4	23	76.6667	1	5	4	5	4	4	5	5	5	37	92.5	1	5	5	5	5	20	100	1	80	88.8889	1	5	5	5	4	19	95	1	5	5	5	5
3	2	2	3	1	1	1	2	1	4	2	4	4	4	4	22	73.3333	2	4	4	4	5	5	5	5	4	36	90	1	4	5	5	4	18	90	1	76	84.4444	1	4	4	4	4	16	80	1	5	5	4	4
3	2	1	3	2	1	1	1	4	3	3	4	4	4	4	22	73.3333	2	4	3	4	4	4	4	4	4	31	77.5	1	3	3	3	3	12	60	2	65	72.2222	2	2	4	4	4	14	70	2	4	4	3	4
3	2	2	3	2	2	1	2	7	5	1	5	5	5	5	26	86.6667	1	5	5	5	5	5	5	5	5	40	100	1	5	5	5	5	20	100	1	86	95.5556	1	5	5	5	5	20	100	1	5	5	5	5
3	2	1	3	1	1	1	2	7	3	4	5	4	4	4	24	80	1	4	4	4	4	4	4	4	4	32	80	1	4	4	4	4	16	80	1	72	80	1	4	4	4	3	15	75	1	4	4	4	4
3	2	1	3	2	1	1	2	7	4	4	4	4	4	4	24	80	1	4	5	5	4	5	4	4	4	35	87.5	1	4	4	4	5	17	85	1	76	84.4444	1	4	4	3	3	14	70	2	3	3	3	3
3	2	2	3	2	1	1	2	7	4	4	4	4	4	4	24	80	1	4	4	4	4	4	4	4	4	32	80	1	4	4	4	4	16	80	1	72	80	1	4	4	4	4	16	80	1	4	4	4	4
3	2	2	3	2	1	1	1	4	5	5	5	5	5	5	30	100	1	5	5	5	5	5	5	5	5	40	100	1	5	5	5	5	20	100	1	90	100	1	5	5	5	5	20	100	1	5	5	5	5
3	2	1	3	2	2	1	2	7	5	2	3	3	5	3	21	70	2	3	4	4	5	5	5	5	5	36	90	1	5	5	5	4	19	95	1	76	84.4444	1	5	5	5	5	20	100	1	5	5	5	5
3	2	1	3	2	2	1	1	4	5	2	5	5	5	5	27	90	1	5	5	5	5	5	5	5	5	40	100	1	5	5	4	4	18	90	1	85	94.4444	1	1	5	5	4	15	75	1	5	3	2	2
3	2	2	3	2	1	1	1	4	4	2	5	4	4	4	23	76.6667	1	4	4	4	4	4	4	4	4	32	80	1	4	4	4	4	16	80	1	71	78.8889	1	2	4	4	4	14	70	2	5	4	4	4
3	2	1	3	2	2	1	2	7	3	1	3	5	4	5	21	70	2	5	5	5	2	5	5	5	5	37	92.5	1	5	5	5	5	20	100	1	78	86.6667	1	5	5	3	4	17	85	1	5	5	5	5
3	2	1	3	2	2	1	2	7	3	2	4	4	4	4	21	70	2	4	4	4	4	3	4	4	5	32	80	1	3	3	4	5	15	75	1	68	75.5556	1	5	1	4	4	14	70	2	5	4	4	4
3	2	1	3	2	2	1	2	7	5	5	5	5	5	5	30	100	1	5	5	5	5	5	5	5	4	39	97.5	1	5	5	5	5	20	100	1	89	98.8889	1	5	5	5	5	20	100	1	5	5	5	5
3	2	1	3	2	1	1	1	4	5	5	5	5	5	5	30	100	1	5	5	5	5	5	5	5	5	40	100	1	5	5	5	5	20	100	1	90	100	1	5	5	5	5	20	100	1	5	5	5	5
3	3	2	3	2	1	1	1	4	4	2	4	4	4	5	23	76.6667	1	4	4	4	4	4	5	5	4	34	85	1	4	4	4	4	16	80	1	73	81.1111	1	2	5	4	4	15	75	1	5	4	4	4
3	3	2	3	2	1	1	2	7	5	1	5	5	5	5	26	86.6667	1	5	5	5	5	5	5	5	5	40	100	1	5	5	5	5	20	100	1	86	95.5556	1	2	5	5	4	16	80	1	5	5	5	5
3	2	1	3	2	1	1	2	7	4	2	4	4	4	4	22	73.3333	2	4	4	4	4	4	4	4	4	32	80	1	4	4	4	4	16	80	1	70	77.7778	1	4	3	4	4	15	75	1	4	4	4	4
3	3	2	3	1	1	1	1	4	5	3	5	5	5	4	27	90	1	4	5	5	4	5	5	5	5	38	95	1	5	4	3	4	16	80	1	81	90	1	2	3	4	3	12	60	2	5	3	4	5
3	3	1	3	2	2	1	1	6	4	2	3	3	3	3	18	60	2	3	3	3	2	3	4	4	3	25	62.5	2	4	2	3	5	14	70	2	57	63.3333	2	4	4	3	3	14	70	2	3	3	4	4
3	3	2	3	1	1	1	2	7	4	2	3	3	3	3	18	60	2	3	3	3	3	3	3	3	3	24	60	2	3	3	3	3	12	60	2	54	60	2	3	3	3	3	12	60	2	3	3	3	3
3	1	1	3	1	1	1	1	4	4	2	4	5	5	5	25	83.3333	1	5	5	5	4	5	5	5	5	39	97.5	1	5	5	5	5	20	100	1	84	93.3333	1	5	5	4	4	18	90	1	4	4	4	4
3	2	2	3	2	1	1	2	7	4	2	4	4	4	4	22	73.3333	2	4	4	4	4	4	4	4	4	32	80	1	4	4	4	4	16	80	1	70	77.7778	1	4	5	5	5	19	95	1	4	4	4	4
3	2	1	3	1	1	1	2	7	5	2	5	5	5	4	26	86.6667	1	4	4	4	4	4	4	5	5	34	85	1	4	4	5	3	16	80	1	76	84.4444	1	3	4	4	4	15	75	1	4	4	4	4
3	2	1	3	2	2	1	1	5	4	2	4	4	4	4	22	73.3333	2	4	4	4	4	4	4	4	4	32	80	1	4	4	4	4	16	80	1	70	77.7778	1	4	4	4	2	14	70	2	4	4	4	4
3	2	1	3	2	1	1	1	3	4	1	5	4	4	3	21	70	2	4	4	4	3	4	5	4	2	30	75	1	5	5	5	4	19	95	1	70	77.7778	1	1	5	5	2	13	65	2	4	2	5	5
3	2	2	3	2	2	1	1	5	5	1	5	5	5	5	26	86.6667	1	5	5	5	5	5	5	5	5	40	100	1	5	5	5	5	20	100	1	86	95.5556	1	5	5	5	5	20	100	1	5	5	5	5
3	2	2	3	2	2	1	2	7	4	4	4	4	4	4	24	80	1	4	4	4	4	4	4	4	4	32	80	1	4	4	4	4	16	80	1	72	80	1	4	4	4	4	16	80	1	4	4	4	4
3	2	2	3	1	1	1	1	6	5	2	5	5	5	5	27	90	1	5	5	5	5	5	5	5	5	40	100	1	5	5	5	5	20	100	1	87	96.6667	1	5	5	5	5	20	100	1	5	5	5	5
3	2	2	3	1	2	1	2	7	5	2	4	4	4	4	23	76.6667	1	4	4	4	5	4	4	4	4	33	82.5	1	4	4	4	4	16	80	1	72	80	1	4	4	4	4	16	80	1	4	4	4	4
3	3	1	3	1	1	1	2	7	5	1	5	5	5	5	26	86.6667	1	5	1	3	4	5	5	5	5	33	82.5	1	5	5	5	3	18	90	1	77	85.5556	1	3	3	3	3	12	60	2	3	3	3	3
3	2	2	3	2	2	1	2	7	3	3	3	3	3	3	18	60	2	3	3	3	3	3	3	3	3	24	60	2	3	3	3	3	12	60	2	54	60	2	3	4	4	4	15	75	1	4	4	3	3
3	3	2	3	1	1	1	1	4	5	1	4	4	4	5	23	76.6667	1	5	4	4	4	5	5	3	5	35	87.5	1	5	5	5	4	19	95	1	77	85.5556	1	4	5	3	4	16	80	1	5	4	4	4
3	2	1	3	1	1	1	2	7	4	2	4	4	4	4	22	73.3333	2	4	4	4	4	4	4	4	4	32	80	1	4	4	4	4	16	80	1	70	77.7778	1	4	4	4	4	16	80	1	4	4	4	4
3	3	2	3	1	1	1	2	7	1	1	1	1	1	1	6	20	3	1	1	1	1	1	1	1	1	8	20	3	1	1	1	1	4	20	3	18	20	3	1	1	1	1	4	20	3	1	1	1	1
3	1	1	3	1	1	1	2	7	5	1	5	5	5	5	26	86.6667	1	5	5	5	5	5	5	5	5	40	100	1	5	5	5	5	20	100	1	86	95.5556	1	5	5	5	5	20	100	1	5	5	5	5
3	4	1	3	1	2	2	1	1	5	1	5	4	4	4	23	76.6667	1	3	5	4	5	5	5	5	3	35	87.5	1	5	4	5	5	19	95	1	77	85.5556	1	1	5	5	5	16	80	1	5	4	4	4
3	2	1	3	1	1	1	1	1	5	1	5	4	4	5	24	80	1	5	5	5	3	5	5	4	4	36	90	1	4	5	5	4	18	90	1	78	86.6667	1	2	4	4	5	15	75	1	5	5	4	5
3	3	2	3	2	1	1	2	7	4	2	4	4	4	4	22	73.3333	2	4	4	4	4	4	4	4	4	32	80	1	4	4	4	4	16	80	1	70	77.7778	1	2	4	4	2	12	60	2	4	4	4	4
3	2	1	3	2	2	1	1	4	4	2	4	4	4	4	22	73.3333	2	4	4	4	4	4	4	4	4	32	80	1	4	3	3	3	13	65	2	67	74.4444	2	3	3	3	4	13	65	2	3	3	3	3
3	3	2	3	1	1	2	1	1	4	2	4	4	4	4	22	73.3333	2	4	4	4	4	4	4	4	4	32	80	1	4	4	4	4	16	80	1	70	77.7778	1	2	4	4	4	14	70	2	4	4	4	4
3	3	1	3	1	1	1	1	5	4	2	4	4	4	4	22	73.3333	2	4	4	4	4	4	4	4	4	32	80	1	4	4	4	4	16	80	1	70	77.7778	1	4	4	4	4	16	80	1	4	4	4	4
3	3	1	3	1	1	1	1	4	5	1	5	5	5	5	26	86.6667	1	5	5	5	5	5	5	5	5	40	100	1	5	5	5	5	20	100	1	86	95.5556	1	4	4	5	3	16	80	1	5	4	4	4
3	2	2	3	2	2	1	2	7	5	2	4	4	4	3	22	73.3333	2	2	5	4	4	4	3	4	2	28	70	2	5	4	3	5	17	85	1	67	74.4444	2	2	5	4	4	15	75	1	5	3	2	3
3	2	2	3	2	1	1	1	1	4	2	4	4	4	4	22	73.3333	2	3	4	3	4	4	4	4	4	30	75	1	4	4	4	4	16	80	1	68	75.5556	1	2	4	4	4	14	70	2	4	4	4	4
3	3	2	3	2	2	1	1	1	5	2	4	4	4	4	23	76.6667	1	4	3	4	3	4	4	3	3	28	70	2	4	4	4	4	16	80	1	67	74.4444	2	2	5	5	3	15	75	1	4	4	3	3
3	2	2	3	1	1	1	1	4	4	2	4	4	4	4	22	73.3333	2	4	4	4	4	4	4	4	4	32	80	1	4	4	4	4	16	80	1	70	77.7778	1	2	4	4	4	14	70	2	4	4	4	4
3	3	1	3	1	1	1	2	7	4	2	4	4	4	4	22	73.3333	2	4	4	4	4	4	5	4	5	34	85	1	4	4	5	4	17	85	1	73	81.1111	1	2	4	5	4	15	75	1	5	5	4	4
3	2	2	3	2	1	1	1	5	5	2	5	5	5	5	27	90	1	5	5	2	5	5	5	5	5	37	92.5	1	5	5	5	5	20	100	1	84	93.3333	1	5	4	5	4	18	90	1	4	5	4	4
3	3	2	3	2	1	1	1	1	5	2	5	4	5	5	26	86.6667	1	5	5	5	4	5	5	4	5	38	95	1	4	5	5	4	18	90	1	82	91.1111	1	4	5	5	4	18	90	1	5	5	4	4
3	2	1	3	2	1	1	1	5	5	1	5	5	5	3	24	80	1	4	4	4	4	4	4	4	4	32	80	1	4	4	4	4	16	80	1	72	80	1	2	4	4	2	12	60	2	4	2	4	4
3	2	2	3	2	2	1	2	7	5	1	4	5	3	4	22	73.3333	2	4	4	4	3	4	5	3	5	32	80	1	4	4	5	5	18	90	1	72	80	1	2	5	4	3	14	70	2	4	3	5	4
3	2	1	3	2	2	1	2	7	4	2	4	5	5	5	25	83.3333	1	4	5	5	5	4	3	5	4	35	87.5	1	4	4	5	4	17	85	1	77	85.5556	1	5	5	4	3	17	85	1	5	4	4	5
3	3	1	3	1	1	1	2	7	5	5	4	4	4	4	26	86.6667	1	4	4	4	4	5	5	5	5	36	90	1	5	5	5	5	20	100	1	82	91.1111	1	5	4	4	4	17	85	1	4	4	4	5
3	3	1	3	1	1	1	1	4	5	1	5	5	5	5	26	86.6667	1	5	5	5	5	5	5	5	5	40	100	1	5	5	5	5	20	100	1	86	95.5556	1	5	5	5	5	20	100	1	5	5	5	5
3	3	2	3	2	1	1	1	5	4	2	5	5	4	5	25	83.3333	1	4	4	4	4	5	5	4	4	34	85	1	4	4	5	4	17	85	1	76	84.4444	1	5	5	5	4	19	95	1	4	3	4	4
3	2	1	3	2	1	1	2	7	5	2	4	5	5	5	26	86.6667	1	4	4	5	4	4	5	5	5	36	90	1	5	5	5	5	20	100	1	82	91.1111	1	2	5	4	5	16	80	1	4	4	4	5
3	3	2	3	2	1	1	1	3	5	2	4	4	4	5	24	80	1	5	5	5	4	4	4	4	5	36	90	1	5	5	5	5	20	100	1	80	88.8889	1	4	5	5	4	18	90	1	5	4	3	3
3	2	2	3	2	1	1	2	7	4	2	4	5	4	4	23	76.6667	1	4	4	4	4	4	4	4	4	32	80	1	5	5	4	3	17	85	1	72	80	1	2	4	4	4	14	70	2	4	2	4	4
3	2	2	3	2	2	1	2	7	4	2	3	3	4	3	19	63.3333	2	3	3	3	3	3	3	3	3	24	60	2	3	3	3	3	12	60	2	55	61.1111	2	3	3	4	3	13	65	2	3	3	3	3
3	3	2	3	1	1	1	1	4	5	1	4	4	4	4	22	73.3333	2	4	4	5	4	4	5	4	5	35	87.5	1	4	4	4	4	16	80	1	73	81.1111	1	3	5	5	5	18	90	1	5	5	4	4
3	2	1	3	1	1	1	2	7	5	2	5	5	5	5	27	90	1	5	5	5	5	5	5	5	5	40	100	1	5	5	5	5	20	100	1	87	96.6667	1	5	5	5	4	19	95	1	2	5	5	5
3	3	2	3	2	1	1	1	5	4	4	4	4	4	4	24	80	1	4	5	4	5	4	4	5	4	35	87.5	1	5	4	5	4	18	90	1	77	85.5556	1	4	4	5	4	17	85	1	4	4	4	5
3	3	2	3	2	1	1	1	4	5	2	4	3	3	5	22	73.3333	2	5	5	4	5	4	4	4	4	35	87.5	1	5	4	4	4	17	85	1	74	82.2222	1	2	4	4	4	14	70	2	4	2	3	2
3	2	2	3	1	2	1	2	7	3	3	3	3	3	3	18	60	2	4	4	4	3	4	3	4	4	30	75	1	3	3	3	3	12	60	2	60	66.6667	2	3	3	3	2	11	55	2	4	3	3	3
3	2	2	3	2	1	1	1	1	5	1	5	5	5	5	26	86.6667	1	5	5	5	5	5	4	4	5	38	95	1	5	5	4	5	19	95	1	83	92.2222	1	1	5	5	4	15	75	1	5	5	4	5
3	3	2	3	2	1	1	2	7	4	2	4	4	4	4	22	73.3333	2	4	4	4	4	4	4	3	4	31	77.5	1	4	4	4	4	16	80	1	69	76.6667	1	4	4	4	3	15	75	1	4	4	4	4
3	2	1	3	1	1	1	2	7	5	1	5	5	4	5	25	83.3333	1	5	4	4	5	5	5	5	5	38	95	1	5	5	5	5	20	100	1	83	92.2222	1	2	5	5	2	14	70	2	4	4	4	5
3	1	1	3	1	2	1	2	7	4	4	4	4	5	5	26	86.6667	1	5	5	5	4	5	5	4	5	38	95	1	4	5	5	4	18	90	1	82	91.1111	1	1	4	4	4	13	65	2	4	4	5	5
3	2	2	3	2	1	1	1	6	4	2	5	5	5	4	25	83.3333	1	4	4	4	4	4	4	4	4	32	80	1	4	4	4	4	16	80	1	73	81.1111	1	4	4	4	4	16	80	1	4	4	4	4
3	3	1	3	1	1	1	1	4	4	2	4	4	4	4	22	73.3333	2	4	4	4	4	4	4	4	4	32	80	1	4	4	4	4	16	80	1	70	77.7778	1	4	4	4	4	16	80	1	4	4	4	4
3	4	1	3	2	2	1	2	7	4	2	3	3	3	3	18	60	2	3	3	3	3	3	3	3	3	24	60	2	3	3	3	3	12	60	2	54	60	2	3	3	3	3	12	60	2	3	3	3	3
3	3	1	3	2	1	1	1	4	5	2	5	5	5	5	27	90	1	5	5	5	5	5	5	5	5	40	100	1	5	5	5	5	20	100	1	87	96.6667	1	5	5	5	5	20	100	1	5	5	5	5
3	2	2	3	1	1	1	1	5	4	2	4	4	4	4	22	73.3333	2	4	4	4	4	4	4	4	4	32	80	1	4	4	4	4	16	80	1	70	77.7778	1	2	3	4	4	13	65	2	4	4	4	4
3	2	1	3	2	1	1	1	4	4	2	4	4	4	4	22	73.3333	2	4	4	4	4	4	4	4	4	32	80	1	4	4	4	4	16	80	1	70	77.7778	1	4	4	4	4	16	80	1	4	4	2	4
3	2	2	3	2	2	1	1	4	5	1	5	5	4	4	24	80	1	4	5	4	4	4	4	4	4	33	82.5	1	4	4	4	4	16	80	1	73	81.1111	1	2	3	4	4	13	65	2	4	3	4	4
3	3	2	3	2	1	1	2	7	4	4	4	4	4	4	24	80	1	4	4	4	4	3	4	4	4	31	77.5	1	5	5	5	5	20	100	1	75	83.3333	1	5	5	5	5	20	100	1	5	5	4	5
3	2	2	2	2	1	1	2	7	5	2	5	5	4	5	26	86.6667	1	5	5	5	5	5	5	5	5	40	100	1	5	5	5	5	20	100	1	86	95.5556	1	4	5	5	3	17	85	1	5	4	5	5
3	2	2	2	2	2	1	2	7	5	1	5	4	4	5	24	80	1	4	5	4	5	5	5	5	5	38	95	1	5	5	5	5	20	100	1	82	91.1111	1	5	5	5	4	19	95	1	5	5	4	4
3	1	1	2	1	2	1	2	7	4	2	4	5	5	4	24	80	1	4	4	4	4	4	4	4	4	32	80	1	4	4	5	4	17	85	1	73	81.1111	1	4	5	4	4	17	85	1	4	4	4	3
3	3	2	2	2	1	1	1	4	4	1	4	3	4	5	21	70	2	4	4	4	4	4	4	4	4	32	80	1	4	4	4	3	15	75	1	68	75.5556	1	3	5	4	4	16	80	1	4	4	4	5
3	2	2	2	2	1	1	2	7	5	2	5	5	4	4	25	83.3333	1	4	4	4	4	4	4	4	5	33	82.5	1	4	3	4	4	15	75	1	73	81.1111	1	4	4	4	4	16	80	1	4	5	5	4
3	2	2	2	2	2	1	1	4	4	2	4	4	4	3	21	70	2	4	4	4	4	4	4	4	4	32	80	1	4	4	4	4	16	80	1	69	76.6667	1	4	4	4	2	14	70	2	4	4	4	4
3	3	2	2	2	2	1	2	7	4	1	4	5	4	4	22	73.3333	2	4	4	3	5	5	5	5	5	36	90	1	5	5	5	5	20	100	1	78	86.6667	1	5	5	5	5	20	100	1	5	5	5	5
3	2	1	2	2	2	1	2	7	5	3	4	5	3	5	25	83.3333	1	5	3	5	5	4	5	5	4	36	90	1	5	1	4	5	15	75	1	76	84.4444	1	5	4	3	5	17	85	1	3	5	5	5
3	2	2	2	2	1	1	2	7	5	2	4	4	4	5	24	80	1	5	3	5	5	5	5	4	5	37	92.5	1	5	5	5	5	20	100	1	81	90	1	4	5	3	4	16	80	1	5	4	4	4
3	2	2	2	1	1	1	1	4	4	2	2	4	4	4	20	66.6667	2	4	4	4	4	4	4	4	4	32	80	1	4	4	4	4	16	80	1	68	75.5556	1	2	4	4	4	14	70	2	4	4	4	4
3	2	1	2	2	2	1	1	4	4	4	4	4	4	4	24	80	1	4	4	4	4	4	4	4	4	32	80	1	4	4	4	4	16	80	1	72	80	1	4	4	4	4	16	80	1	4	4	4	4
3	2	2	2	2	1	1	2	7	4	4	4	4	4	4	24	80	1	4	4	4	4	4	4	4	4	32	80	1	4	4	4	4	16	80	1	72	80	1	4	4	4	4	16	80	1	4	4	4	4
3	1	1	2	2	1	1	2	7	3	2	4	4	4	4	21	70	2	4	4	4	4	4	4	4	4	32	80	1	4	4	4	4	16	80	1	69	76.6667	1	4	4	4	4	16	80	1	4	4	4	4
3	3	1	2	1	1	1	1	5	5	2	5	5	5	5	27	90	1	4	5	5	5	5	5	5	4	38	95	1	4	5	5	4	18	90	1	83	92.2222	1	2	5	5	4	16	80	1	4	4	4	5
3	2	1	2	2	2	1	2	7	4	2	4	4	5	5	24	80	1	4	5	5	1	4	3	3	5	30	75	1	4	4	4	3	15	75	1	69	76.6667	1	1	5	4	5	15	75	1	5	2	4	4
3	2	2	2	1	2	1	2	7	5	2	4	4	4	4	23	76.6667	1	4	4	3	3	4	4	4	3	29	72.5	2	4	4	4	3	15	75	1	67	74.4444	2	3	4	3	4	14	70	2	4	4	4	4
3	2	1	2	2	2	2	2	7	4	2	4	4	4	4	22	73.3333	2	4	4	4	4	4	4	4	4	32	80	1	4	4	4	4	16	80	1	70	77.7778	1	4	4	4	4	16	80	1	4	4	4	4
3	3	1	2	2	2	1	1	4	5	1	4	4	4	5	23	76.6667	1	5	5	4	3	5	5	5	4	36	90	1	5	5	5	4	19	95	1	78	86.6667	1	2	3	3	3	11	55	2	5	5	4	4
3	1	2	2	2	2	1	2	7	1	1	5	5	5	5	22	73.3333	2	5	5	5	5	5	5	5	5	40	100	1	5	5	5	5	20	100	1	82	91.1111	1	2	4	4	2	12	60	2	5	5	5	5
3	2	2	2	1	2	1	2	7	3	3	3	3	3	3	18	60	2	3	3	3	3	3	3	3	3	24	60	2	3	3	3	3	12	60	2	54	60	2	3	4	4	3	14	70	2	3	3	3	3
3	2	2	2	2	1	1	2	7	5	3	4	5	3	5	25	83.3333	1	5	5	5	5	4	4	4	4	36	90	1	5	5	5	5	20	100	1	81	90	1	5	5	5	4	19	95	1	4	4	3	4
3	2	2	2	2	1	1	1	5	5	1	3	5	5	5	24	80	1	5	5	5	3	5	5	1	5	34	85	1	5	5	5	5	20	100	1	78	86.6667	1	2	5	5	5	17	85	1	5	5	5	3
3	3	1	2	2	2	1	1	5	5	1	5	5	5	5	26	86.6667	1	5	5	5	5	5	5	5	5	40	100	1	5	5	5	5	20	100	1	86	95.5556	1	5	5	5	5	20	100	1	5	5	5	5
3	2	2	2	2	1	1	2	7	5	2	4	4	4	4	23	76.6667	1	4	5	4	4	4	4	5	5	35	87.5	1	5	5	4	5	19	95	1	77	85.5556	1	5	5	5	4	19	95	1	4	5	4	4
3	2	2	2	1	1	1	2	7	5	1	5	5	5	5	26	86.6667	1	5	5	4	4	5	5	5	5	38	95	1	5	5	5	5	20	100	1	84	93.3333	1	5	5	5	5	20	100	1	5	5	4	4
3	2	1	2	1	2	1	2	7	5	1	3	5	5	4	23	76.6667	1	5	4	4	3	5	4	4	4	33	82.5	1	5	4	4	3	16	80	1	72	80	1	2	3	4	2	11	55	2	4	3	3	3
3	2	2	2	1	2	1	1	4	5	2	4	4	4	5	24	80	1	4	4	4	4	4	5	4	4	33	82.5	1	5	5	5	4	19	95	1	76	84.4444	1	2	4	4	4	14	70	2	4	4	4	4
3	3	1	2	2	2	1	2	7	5	2	4	5	5	5	26	86.6667	1	5	5	5	5	5	5	5	5	40	100	1	5	5	5	5	20	100	1	86	95.5556	1	5	5	5	5	20	100	1	5	3	5	5
3	2	1	2	2	1	1	2	7	4	4	4	4	4	4	24	80	1	4	4	4	4	4	4	4	4	32	80	1	4	4	4	4	16	80	1	72	80	1	4	4	4	4	16	80	1	4	4	4	4
3	2	1	2	1	1	1	2	7	4	4	4	4	4	4	24	80	1	4	4	4	4	4	4	4	4	32	80	1	4	4	4	4	16	80	1	72	80	1	4	4	4	4	16	80	1	4	4	4	4
3	2	2	2	2	1	1	2	7	5	2	4	5	4	4	24	80	1	4	4	4	4	4	5	4	4	33	82.5	1	4	4	5	3	16	80	1	73	81.1111	1	2	4	4	4	14	70	2	4	4	5	4
3	2	1	2	1	1	1	2	7	4	4	4	4	4	4	24	80	1	4	4	4	4	4	4	4	4	32	80	1	4	4	4	4	16	80	1	72	80	1	4	4	4	4	16	80	1	4	4	4	4
3	2	1	2	2	1	1	2	7	5	1	4	4	4	4	22	73.3333	2	5	3	4	4	4	5	5	5	35	87.5	1	5	5	5	5	20	100	1	77	85.5556	1	4	4	4	5	17	85	1	1	4	4	4
3	2	2	2	2	2	1	2	7	4	2	4	3	3	3	19	63.3333	2	3	3	3	3	3	3	3	3	24	60	2	3	3	3	3	12	60	2	55	61.1111	2	3	3	3	3	12	60	2	3	3	3	3
3	3	2	2	2	2	1	2	7	5	1	5	5	4	5	25	83.3333	1	4	4	2	2	4	5	5	5	31	77.5	1	4	3	4	4	15	75	1	71	78.8889	1	5	5	3	4	17	85	1	4	3	5	4
3	2	2	2	2	1	1	2	7	5	2	4	4	4	4	23	76.6667	1	4	4	4	4	4	4	4	4	32	80	1	4	4	4	4	16	80	1	71	78.8889	1	4	4	4	4	16	80	1	4	4	4	4
3	2	2	2	2	1	1	2	7	4	2	4	4	4	4	22	73.3333	2	4	4	4	3	4	4	4	4	31	77.5	1	4	4	4	4	16	80	1	69	76.6667	1	3	3	4	4	14	70	2	4	3	3	4
3	2	1	2	1	2	1	2	7	5	2	3	4	3	4	21	70	2	4	4	4	5	5	4	3	4	33	82.5	1	4	4	4	4	16	80	1	70	77.7778	1	2	4	4	2	12	60	2	4	4	4	3
3	3	2	2	1	1	1	2	7	5	2	5	4	5	5	26	86.6667	1	5	5	5	5	5	5	5	5	40	100	1	5	5	5	5	20	100	1	86	95.5556	1	5	5	5	5	20	100	1	5	5	5	5
3	3	2	2	1	1	1	2	7	5	1	5	5	5	5	26	86.6667	1	5	5	5	5	5	5	5	5	40	100	1	5	5	5	5	20	100	1	86	95.5556	1	5	5	5	5	20	100	1	5	5	5	5
3	2	1	2	2	1	1	2	7	5	1	4	4	4	4	22	73.3333	2	4	4	4	3	5	5	5	5	35	87.5	1	5	5	5	5	20	100	1	77	85.5556	1	5	5	5	5	20	100	1	5	5	5	5
3	2	2	2	2	1	1	1	4	4	2	4	4	4	4	22	73.3333	2	4	4	4	4	4	4	4	4	32	80	1	4	4	4	4	16	80	1	70	77.7778	1	2	4	4	4	14	70	2	4	2	4	4
3	2	1	2	2	1	1	2	7	4	2	4	4	4	4	22	73.3333	2	4	4	4	4	4	4	4	4	32	80	1	4	4	4	4	16	80	1	70	77.7778	1	3	5	4	4	16	80	1	5	5	5	4
3	2	1	2	2	1	1	2	7	5	5	5	5	5	5	30	100	1	5	5	5	5	5	5	5	5	40	100	1	5	5	5	5	20	100	1	90	100	1	5	5	5	5	20	100	1	5	5	5	5
3	2	1	2	2	2	1	2	7	4	2	4	4	4	4	22	73.3333	2	4	4	4	4	4	4	4	4	32	80	1	4	4	4	4	16	80	1	70	77.7778	1	2	4	4	4	14	70	2	4	4	4	3
3	2	2	2	2	1	1	1	4	5	2	4	5	5	5	26	86.6667	1	5	5	4	5	4	4	4	4	35	87.5	1	4	4	4	4	16	80	1	77	85.5556	1	4	4	4	4	16	80	1	4	4	4	4
3	2	1	2	2	1	1	2	7	5	4	4	4	4	4	25	83.3333	1	5	4	4	5	5	4	4	4	35	87.5	1	4	4	4	4	16	80	1	76	84.4444	1	4	4	4	4	16	80	1	4	4	4	4
3	2	2	2	2	2	1	2	7	3	3	4	4	4	4	22	73.3333	2	4	3	5	5	5	5	5	3	35	87.5	1	5	5	5	5	20	100	1	77	85.5556	1	4	5	4	5	18	90	1	4	4	4	4
3	2	1	2	2	2	1	2	7	4	1	4	4	4	4	21	70	2	4	4	3	1	4	5	4	4	29	72.5	2	5	5	5	4	19	95	1	69	76.6667	1	2	4	4	2	12	60	2	4	4	4	4
3	2	1	2	2	2	1	2	7	5	2	4	5	5	5	26	86.6667	1	5	5	4	5	5	5	4	5	38	95	1	5	4	5	4	18	90	1	82	91.1111	1	2	5	4	4	15	75	1	5	3	5	5
3	2	2	2	1	1	1	1	1	2	2	4	4	4	4	20	66.6667	2	4	4	4	4	4	3	4	4	31	77.5	1	3	4	5	4	16	80	1	67	74.4444	2	2	3	4	2	11	55	2	4	4	4	4
3	2	2	2	2	1	1	2	7	5	1	2	4	4	5	21	70	2	4	5	5	5	5	5	5	5	39	97.5	1	5	5	5	5	20	100	1	80	88.8889	1	2	5	4	4	15	75	1	5	5	5	5
3	2	2	2	2	1	1	2	7	3	3	3	3	3	3	18	60	2	3	3	3	3	3	3	3	3	24	60	2	3	3	3	3	12	60	2	54	60	2	4	4	4	4	16	80	1	4	2	4	3
3	2	2	2	2	1	1	1	4	4	2	4	4	4	4	22	73.3333	2	4	4	4	5	4	4	4	4	33	82.5	1	4	5	4	4	17	85	1	72	80	1	2	4	4	4	14	70	2	4	4	4	4
3	2	1	2	2	2	1	2	7	5	2	4	4	4	5	24	80	1	5	5	5	5	5	5	5	5	40	100	1	4	5	5	5	19	95	1	83	92.2222	1	2	5	5	5	17	85	1	5	2	5	5
3	2	2	2	2	2	1	1	5	5	5	5	5	5	5	30	100	1	5	5	5	5	5	5	5	5	40	100	1	5	5	5	5	20	100	1	90	100	1	3	5	5	5	18	90	1	5	1	5	4
3	2	2	2	2	1	1	2	7	4	2	4	4	4	4	22	73.3333	2	4	4	4	4	4	4	4	4	32	80	1	4	4	4	4	16	80	1	70	77.7778	1	4	4	4	4	16	80	1	4	4	4	4
3	2	1	2	2	2	1	2	7	5	1	5	5	5	5	26	86.6667	1	5	5	5	5	5	5	5	5	40	100	1	5	5	5	5	20	100	1	86	95.5556	1	5	5	5	5	20	100	1	5	5	5	5
3	2	2	2	2	2	1	2	7	4	1	4	5	4	4	22	73.3333	2	5	4	5	5	5	5	5	4	38	95	1	4	4	5	5	18	90	1	78	86.6667	1	5	4	4	4	17	85	1	4	4	5	5
3	3	1	2	1	2	1	2	7	3	2	4	4	4	4	21	70	2	3	3	3	3	4	5	3	3	27	67.5	2	3	3	3	3	12	60	2	60	66.6667	2	3	3	3	3	12	60	2	3	3	3	3
3	2	1	2	2	1	1	2	7	5	2	5	4	4	5	25	83.3333	1	5	5	5	5	5	5	5	5	40	100	1	5	5	5	5	20	100	1	85	94.4444	1	3	5	4	4	16	80	1	5	4	5	5
3	1	1	2	2	1	1	1	4	5	2	4	5	5	4	25	83.3333	1	4	4	4	5	5	4	4	3	33	82.5	1	4	4	5	4	17	85	1	75	83.3333	1	2	4	4	1	11	55	2	4	3	3	4
3	1	2	2	1	1	1	2	7	5	2	5	5	5	5	27	90	1	5	5	5	5	5	5	5	5	40	100	1	5	5	4	5	19	95	1	86	95.5556	1	5	5	5	5	20	100	1	5	5	5	5
3	2	1	2	1	1	1	1	4	5	2	5	4	5	4	25	83.3333	1	4	4	4	4	4	4	4	4	32	80	1	4	4	4	4	16	80	1	73	81.1111	1	4	4	4	4	16	80	1	4	4	4	4
3	2	2	2	2	1	1	2	7	4	2	4	4	4	4	22	73.3333	2	4	4	4	4	4	4	4	4	32	80	1	4	4	4	4	16	80	1	70	77.7778	1	2	4	4	4	14	70	2	4	4	4	4
3	2	2	2	2	2	1	2	7	4	2	4	4	4	4	22	73.3333	2	4	4	4	4	4	4	4	5	33	82.5	1	4	4	4	4	16	80	1	71	78.8889	1	2	4	4	4	14	70	2	4	4	4	3
3	3	1	2	2	1	1	2	7	4	4	4	4	4	4	24	80	1	4	4	4	4	4	4	4	4	32	80	1	4	4	4	4	16	80	1	72	80	1	4	4	4	4	16	80	1	4	4	4	4
3	2	1	2	2	1	1	1	4	4	2	4	4	4	4	22	73.3333	2	4	4	4	4	4	4	4	4	32	80	1	4	4	4	4	16	80	1	70	77.7778	1	2	4	4	3	13	65	2	4	4	4	4
3	2	2	2	2	1	1	2	7	4	2	4	4	3	4	21	70	2	4	5	4	5	5	4	4	4	35	87.5	1	4	4	4	4	16	80	1	72	80	1	3	4	4	4	15	75	1	4	4	4	4
3	2	1	2	2	1	2	2	7	4	4	4	4	3	4	23	76.6667	1	4	4	5	2	5	5	1	5	31	77.5	1	5	5	5	5	20	100	1	74	82.2222	1	2	5	5	2	14	70	2	4	4	4	5
3	2	1	2	1	1	1	1	3	5	2	4	4	5	4	24	80	1	4	4	4	3	4	4	5	5	33	82.5	1	5	4	5	5	19	95	1	76	84.4444	1	2	4	4	4	14	70	2	4	4	4	4
3	2	2	2	2	1	1	2	7	5	1	5	4	5	5	25	83.3333	1	5	5	4	5	5	5	5	5	39	97.5	1	5	4	5	4	18	90	1	82	91.1111	1	2	4	5	3	14	70	2	4	3	4	3
3	1	2	2	2	1	1	1	4	5	1	5	5	4	4	24	80	1	4	5	4	5	5	4	5	5	37	92.5	1	4	4	5	5	18	90	1	79	87.7778	1	1	5	3	4	13	65	2	5	3	4	5
3	2	2	2	2	2	1	2	7	4	2	5	5	5	5	26	86.6667	1	5	4	4	4	5	5	5	4	36	90	1	4	4	5	4	17	85	1	79	87.7778	1	4	4	4	4	16	80	1	4	4	4	4
3	2	2	2	2	2	1	2	7	4	2	4	4	4	4	22	73.3333	2	4	4	4	4	4	4	4	4	32	80	1	4	4	4	4	16	80	1	70	77.7778	1	2	4	5	4	15	75	1	4	4	5	4
3	2	1	2	1	1	1	1	5	4	2	4	3	4	4	21	70	2	4	3	4	3	4	4	4	4	30	75	1	4	4	3	4	15	75	1	66	73.3333	2	2	4	3	4	13	65	2	3	4	3	4
3	2	2	2	2	1	1	2	7	3	3	3	3	3	3	18	60	2	3	3	3	3	3	3	3	3	24	60	2	3	3	3	3	12	60	2	54	60	2	3	3	3	3	12	60	2	3	3	3	3
3	2	2	2	2	1	1	2	7	4	2	5	5	5	5	26	86.6667	1	5	5	4	5	5	5	5	3	37	92.5	1	4	5	5	3	17	85	1	80	88.8889	1	4	4	4	4	16	80	1	2	2	4	3
3	2	2	2	2	2	1	2	7	4	2	5	4	4	4	23	76.6667	1	4	4	4	5	4	5	4	4	34	85	1	4	4	4	4	16	80	1	73	81.1111	1	3	4	4	5	16	80	1	4	3	5	3
3	2	2	2	1	2	1	2	7	4	1	2	4	3	4	18	60	2	4	4	4	4	4	4	4	5	33	82.5	1	4	4	3	4	15	75	1	66	73.3333	2	4	4	3	4	15	75	1	5	4	3	4
3	2	2	2	1	1	1	1	5	5	5	3	5	5	5	28	93.3333	1	4	5	4	2	5	5	4	5	34	85	1	4	5	5	5	19	95	1	81	90	1	2	5	5	4	16	80	1	5	5	5	5
3	2	2	2	2	1	1	2	7	4	2	4	4	4	4	22	73.3333	2	4	3	4	4	4	4	4	4	31	77.5	1	4	4	4	3	15	75	1	68	75.5556	1	2	4	4	2	12	60	2	4	4	4	4
3	2	2	2	2	2	1	2	7	4	2	4	4	4	4	22	73.3333	2	4	4	4	4	4	4	4	4	32	80	1	4	4	4	4	16	80	1	70	77.7778	1	4	4	4	4	16	80	1	4	2	4	4
3	1	2	2	2	2	1	2	7	5	2	3	5	4	2	21	70	2	4	3	3	3	4	3	4	4	28	70	2	4	4	4	3	15	75	1	64	71.1111	2	4	5	5	5	19	95	1	4	4	4	4
3	2	2	2	2	2	1	2	7	5	2	4	5	5	5	26	86.6667	1	5	4	5	5	5	4	5	3	36	90	1	4	4	2	5	15	75	1	77	85.5556	1	4	5	5	5	19	95	1	5	5	4	4
3	2	2	2	1	1	1	1	5	5	1	5	5	5	5	26	86.6667	1	5	5	5	4	5	5	5	5	39	97.5	1	5	5	5	5	20	100	1	85	94.4444	1	1	5	5	3	14	70	2	5	5	4	5
3	2	1	2	2	2	1	2	7	4	4	4	4	4	4	24	80	1	4	4	4	3	4	4	4	4	31	77.5	1	4	4	4	4	16	80	1	71	78.8889	1	4	4	4	4	16	80	1	4	4	4	4
3	2	1	2	2	2	1	2	7	4	1	5	5	4	5	24	80	1	5	5	5	5	5	5	5	5	40	100	1	5	5	5	5	20	100	1	84	93.3333	1	1	5	5	5	16	80	1	5	5	5	5
3	2	2	2	2	2	1	2	7	4	2	4	4	4	4	22	73.3333	2	4	4	4	4	4	4	4	4	32	80	1	4	4	4	4	16	80	1	70	77.7778	1	2	5	4	3	14	70	2	4	4	4	3
3	2	1	2	2	2	1	2	7	4	2	3	4	4	4	21	70	2	4	4	4	4	4	4	4	4	32	80	1	4	4	4	4	16	80	1	69	76.6667	1	4	4	4	4	16	80	1	4	4	4	4
3	2	1	2	2	1	1	1	5	5	1	5	5	5	5	26	86.6667	1	5	5	5	5	5	5	5	5	40	100	1	5	5	5	5	20	100	1	86	95.5556	1	1	1	5	5	12	60	2	5	5	5	5
3	2	1	2	1	2	1	1	3	5	2	4	4	5	4	24	80	1	4	4	4	4	4	4	4	5	33	82.5	1	5	5	5	5	20	100	1	77	85.5556	1	5	5	5	5	20	100	1	4	5	5	5
3	2	2	2	1	1	1	2	7	4	2	5	5	4	5	25	83.3333	1	4	4	4	5	4	4	4	5	34	85	1	4	4	5	4	17	85	1	76	84.4444	1	2	4	5	5	16	80	1	5	5	4	4
3	2	1	2	2	1	1	1	4	5	2	5	5	5	5	27	90	1	5	5	5	4	5	5	5	5	39	97.5	1	5	5	5	5	20	100	1	86	95.5556	1	5	5	5	5	20	100	1	5	5	4	5
3	2	2	2	2	1	1	2	7	4	2	4	4	4	4	22	73.3333	2	4	4	4	5	5	4	4	4	34	85	1	4	4	5	4	17	85	1	73	81.1111	1	2	4	4	3	13	65	2	4	4	5	4
3	2	1	2	1	1	1	2	7	4	2	4	4	4	4	22	73.3333	2	4	4	4	2	4	4	2	4	28	70	2	4	4	4	4	16	80	1	66	73.3333	2	2	4	4	4	14	70	2	4	4	4	4
3	2	2	2	1	1	1	2	7	5	2	4	4	4	4	23	76.6667	1	4	4	4	4	4	4	4	5	33	82.5	1	4	4	4	4	16	80	1	72	80	1	2	4	4	4	14	70	2	4	4	4	4
3	2	2	2	2	1	1	2	7	5	1	5	4	5	4	24	80	1	5	5	5	5	5	5	4	4	38	95	1	5	4	5	4	18	90	1	80	88.8889	1	2	4	3	3	12	60	2	5	4	4	4
3	2	1	2	2	1	1	2	7	3	3	3	3	3	3	18	60	2	3	4	3	3	3	3	3	3	25	62.5	2	3	3	3	3	12	60	2	55	61.1111	2	3	3	3	3	12	60	2	3	3	3	3
3	2	1	2	2	1	1	2	7	4	2	4	4	4	4	22	73.3333	2	4	4	4	4	4	4	4	4	32	80	1	4	4	4	4	16	80	1	70	77.7778	1	2	4	4	4	14	70	2	4	3	4	4
3	3	1	4	2	1	1	2	7	5	1	4	4	4	4	22	73.3333	2	4	4	4	1	4	4	4	3	28	70	2	4	4	4	5	17	85	1	67	74.4444	2	4	4	4	5	17	85	1	4	5	5	4
3	3	1	4	2	2	1	2	7	4	4	4	4	4	4	24	80	1	4	4	4	4	4	4	4	4	32	80	1	4	4	4	4	16	80	1	72	80	1	4	4	4	4	16	80	1	4	4	4	4
3	3	1	4	2	1	1	2	7	5	5	5	4	4	4	27	90	1	4	4	4	4	4	4	4	4	32	80	1	4	3	4	4	15	75	1	74	82.2222	1	4	4	4	4	16	80	1	4	4	4	4
3	3	1	4	1	2	1	2	7	5	5	5	5	5	4	29	96.6667	1	4	4	4	5	4	4	3	3	31	77.5	1	5	2	5	3	15	75	1	75	83.3333	1	4	5	4	5	18	90	1	3	1	5	2
3	3	1	4	2	2	1	2	7	5	4	5	5	5	5	29	96.6667	1	5	5	5	5	5	5	5	5	40	100	1	5	5	5	5	20	100	1	89	98.8889	1	5	5	5	5	20	100	1	4	4	5	5
3	3	1	4	2	1	1	2	7	4	2	3	4	4	4	21	70	2	4	4	4	4	4	4	4	4	32	80	1	4	4	4	4	16	80	1	69	76.6667	1	4	4	4	4	16	80	1	4	4	4	4
3	3	1	4	1	1	1	2	7	4	2	4	4	3	4	21	70	2	4	4	4	4	4	4	4	4	32	80	1	4	4	4	4	16	80	1	69	76.6667	1	4	4	4	4	16	80	1	4	4	4	4
3	3	2	4	2	2	1	2	7	4	2	4	4	4	3	21	70	2	4	4	4	4	4	4	4	4	32	80	1	4	4	4	4	16	80	1	69	76.6667	1	3	4	4	4	15	75	1	4	4	4	4
3	3	2	4	2	1	1	2	7	4	2	4	4	4	4	22	73.3333	2	4	4	4	4	4	4	4	4	32	80	1	4	4	4	4	16	80	1	70	77.7778	1	4	4	4	4	16	80	1	4	4	4	4
3	3	1	4	2	1	1	1	1	4	4	4	4	4	4	24	80	1	4	4	4	4	4	4	4	4	32	80	1	4	5	4	4	17	85	1	73	81.1111	1	4	4	4	4	16	80	1	4	4	4	4
3	3	1	4	2	1	1	2	7	5	2	5	5	5	5	27	90	1	5	5	4	5	5	5	5	5	39	97.5	1	5	5	5	5	20	100	1	86	95.5556	1	5	4	5	5	19	95	1	5	5	5	5
3	3	1	4	1	2	1	2	7	4	4	5	3	3	4	23	76.6667	1	5	2	3	3	5	2	2	4	26	65	2	3	3	3	4	13	65	2	62	68.8889	2	3	3	4	3	13	65	2	3	3	4	3
3	3	1	4	1	1	1	1	7	2	5	4	3	2	1	17	56.6667	2	4	4	4	5	1	2	4	5	29	72.5	2	4	4	2	4	14	70	2	60	66.6667	2	3	3	3	2	11	55	2	5	1	4	3
3	3	2	4	2	1	1	1	4	4	2	4	4	4	4	22	73.3333	2	4	4	2	4	4	4	4	4	30	75	1	4	4	4	4	16	80	1	68	75.5556	1	2	4	4	4	14	70	2	4	4	4	4
3	3	2	4	2	1	1	1	5	5	1	5	5	5	5	26	86.6667	1	5	5	5	5	5	5	5	5	40	100	1	5	5	5	5	20	100	1	86	95.5556	1	1	5	5	5	16	80	1	5	5	5	5
3	3	2	4	1	1	1	1	4	4	2	4	4	4	4	22	73.3333	2	4	4	4	4	4	4	4	4	32	80	1	4	4	4	4	16	80	1	70	77.7778	1	4	4	5	5	18	90	1	4	4	4	4
3	3	2	4	2	1	1	1	4	4	2	4	4	4	4	22	73.3333	2	4	4	4	4	4	4	4	4	32	80	1	4	4	4	4	16	80	1	70	77.7778	1	4	4	4	4	16	80	1	4	4	4	4
3	2	1	4	2	1	1	2	7	5	2	5	5	5	5	27	90	1	5	5	5	5	5	5	5	5	40	100	1	5	5	5	5	20	100	1	87	96.6667	1	5	5	5	5	20	100	1	5	5	5	5
3	3	2	4	2	2	1	2	7	3	4	4	4	4	4	23	76.6667	1	4	4	4	4	4	4	4	4	32	80	1	4	4	4	4	16	80	1	71	78.8889	1	4	4	4	4	16	80	1	4	4	4	4
3	3	2	4	2	1	1	2	7	4	2	4	4	4	4	22	73.3333	2	4	4	4	4	4	4	4	4	32	80	1	4	5	5	5	19	95	1	73	81.1111	1	5	5	5	5	20	100	1	5	4	4	4
3	3	1	4	2	1	1	2	7	5	5	5	5	5	5	30	100	1	5	5	5	5	5	5	5	5	40	100	1	5	5	5	5	20	100	1	90	100	1	5	5	5	5	20	100	1	5	5	5	5
3	3	2	4	1	2	1	2	7	5	5	5	5	5	5	30	100	1	5	5	5	5	5	5	5	5	40	100	1	5	5	5	5	20	100	1	90	100	1	5	5	5	5	20	100	1	5	5	5	5
3	3	1	4	1	2	1	2	7	5	1	5	5	5	5	26	86.6667	1	5	4	4	4	4	4	4	4	33	82.5	1	4	4	4	2	14	70	2	73	81.1111	1	5	5	4	4	18	90	1	4	4	4	4
3	3	2	4	2	1	1	1	3	5	2	4	4	4	4	23	76.6667	1	5	4	5	5	5	5	5	4	38	95	1	4	5	5	4	18	90	1	79	87.7778	1	5	3	3	3	14	70	2	4	4	3	4
3	3	2	4	2	1	1	1	3	5	2	4	4	4	4	23	76.6667	1	5	4	5	5	5	5	5	4	38	95	1	4	5	5	4	18	90	1	79	87.7778	1	5	3	3	3	14	70	2	4	4	3	4
3	3	1	4	2	1	1	2	7	4	2	4	4	4	4	22	73.3333	2	4	4	4	4	4	4	4	4	32	80	1	4	4	4	4	16	80	1	70	77.7778	1	4	4	4	3	15	75	1	3	3	3	4
3	3	2	4	2	1	1	2	7	5	1	4	5	5	4	24	80	1	4	4	3	4	5	5	5	4	34	85	1	4	4	5	5	18	90	1	76	84.4444	1	1	5	5	4	15	75	1	5	3	4	5
3	3	2	4	2	1	1	1	6	4	2	4	4	4	4	22	73.3333	2	4	4	4	5	4	4	4	4	33	82.5	1	4	4	5	4	17	85	1	72	80	1	3	4	4	4	15	75	1	4	4	4	4
3	3	2	4	2	1	1	2	7	4	4	4	4	4	4	24	80	1	4	4	4	4	4	4	4	4	32	80	1	4	4	4	4	16	80	1	72	80	1	4	4	4	4	16	80	1	4	4	4	4
3	3	2	4	2	2	1	2	7	4	2	4	4	4	4	22	73.3333	2	4	4	4	4	4	4	4	4	32	80	1	4	4	4	4	16	80	1	70	77.7778	1	4	4	4	4	16	80	1	4	4	4	4
3	2	1	4	2	1	1	2	7	4	4	5	5	5	5	28	93.3333	1	5	5	5	5	5	5	5	5	40	100	1	5	5	5	5	20	100	1	88	97.7778	1	5	5	5	5	20	100	1	5	5	5	5
3	3	1	4	2	1	1	2	7	5	2	4	4	4	4	23	76.6667	1	4	4	4	4	4	4	4	4	32	80	1	4	4	4	4	16	80	1	71	78.8889	1	2	4	4	4	14	70	2	4	4	4	4
3	3	1	4	2	2	1	1	4	5	2	5	5	5	5	27	90	1	5	5	5	5	5	5	5	5	40	100	1	5	5	5	5	20	100	1	87	96.6667	1	5	5	5	5	20	100	1	5	5	5	5
3	3	2	4	2	2	1	1	4	4	2	5	5	3	4	23	76.6667	1	5	5	5	5	5	5	5	5	40	100	1	5	5	5	5	20	100	1	83	92.2222	1	5	5	5	5	20	100	1	5	5	5	5
3	3	1	4	1	1	1	2	7	4	4	4	4	4	4	24	80	1	4	4	4	4	4	4	4	4	32	80	1	4	4	4	4	16	80	1	72	80	1	4	4	4	4	16	80	1	4	4	4	4
3	3	2	4	2	1	1	2	7	4	2	3	3	3	3	18	60	2	3	3	3	4	4	4	4	4	29	72.5	2	4	4	4	4	16	80	1	63	70	2	4	4	4	4	16	80	1	4	4	4	4
3	2	2	4	2	2	1	2	7	4	2	4	4	4	4	22	73.3333	2	5	5	5	5	5	5	5	4	39	97.5	1	4	4	5	5	18	90	1	79	87.7778	1	2	5	5	4	16	80	1	5	4	5	4
3	3	2	4	2	1	1	2	7	3	4	4	4	4	4	23	76.6667	1	4	4	4	4	4	3	4	4	31	77.5	1	4	3	3	4	14	70	2	68	75.5556	1	3	4	2	4	13	65	2	3	3	4	4
3	3	1	4	1	1	1	2	7	5	4	4	4	4	4	25	83.3333	1	4	4	4	3	4	5	4	4	32	80	1	4	4	4	5	17	85	1	74	82.2222	1	4	4	4	4	16	80	1	4	4	4	4
3	3	1	4	2	1	1	2	7	3	4	4	3	4	3	21	70	2	4	3	4	3	4	3	4	3	28	70	2	4	3	4	3	14	70	2	63	70	2	4	3	4	3	14	70	2	4	3	4	3
3	3	1	4	2	1	1	2	7	4	1	5	5	5	5	25	83.3333	1	4	3	4	5	5	5	5	5	36	90	1	5	5	2	4	16	80	1	77	85.5556	1	4	5	5	5	19	95	1	5	5	5	4
3	3	2	4	2	1	1	2	7	4	2	4	4	4	4	22	73.3333	2	4	4	2	4	4	4	4	4	30	75	1	4	4	4	4	16	80	1	68	75.5556	1	2	4	4	4	14	70	2	4	2	2	4
3	2	1	4	2	1	1	1	4	5	2	4	4	4	4	23	76.6667	1	5	4	4	4	4	4	4	4	33	82.5	1	4	4	4	4	16	80	1	72	80	1	4	4	4	4	16	80	1	4	4	4	4
3	3	2	4	2	1	1	2	7	5	2	5	5	5	5	27	90	1	5	5	5	5	5	5	5	5	40	100	1	5	5	5	5	20	100	1	87	96.6667	1	2	5	5	2	14	70	2	5	5	5	5
3	3	1	4	1	1	1	2	7	5	2	4	5	5	5	26	86.6667	1	5	5	5	5	5	5	5	5	40	100	1	5	5	5	5	20	100	1	86	95.5556	1	2	5	4	5	16	80	1	5	2	5	5
3	3	1	4	2	1	1	1	4	4	2	4	4	4	4	22	73.3333	2	4	4	4	4	4	4	4	4	32	80	1	4	4	4	4	16	80	1	70	77.7778	1	2	4	4	2	12	60	2	4	2	4	4
3	3	1	4	1	1	1	2	7	3	3	4	4	2	3	19	63.3333	2	5	3	4	1	4	4	4	3	28	70	2	4	4	3	4	15	75	1	62	68.8889	2	4	4	4	3	15	75	1	4	4	4	3
3	3	2	4	1	1	1	2	7	4	2	4	4	3	4	21	70	2	4	5	4	4	4	4	4	4	33	82.5	1	4	4	4	4	16	80	1	70	77.7778	1	4	4	4	4	16	80	1	4	4	4	4
3	3	2	4	1	1	1	2	7	4	2	4	4	4	4	22	73.3333	2	4	4	4	5	5	5	5	5	37	92.5	1	5	5	5	5	20	100	1	79	87.7778	1	2	4	4	4	14	70	2	4	3	4	3
3	4	1	4	2	2	1	2	7	5	2	5	5	5	5	27	90	1	5	5	5	5	5	5	5	5	40	100	1	5	5	5	5	20	100	1	87	96.6667	1	2	5	5	4	16	80	1	5	2	5	5
3	3	2	4	2	2	1	2	7	2	5	2	5	4	4	22	73.3333	2	4	4	4	4	4	5	5	4	34	85	1	4	4	2	4	14	70	2	70	77.7778	1	2	4	4	4	14	70	2	4	4	4	4
3	3	2	4	2	1	1	2	7	4	2	4	4	4	4	22	73.3333	2	4	4	4	4	4	4	4	4	32	80	1	4	4	4	4	16	80	1	70	77.7778	1	2	4	4	4	14	70	2	4	4	4	4
3	3	1	4	2	1	1	2	7	4	4	4	4	4	4	24	80	1	4	4	4	4	4	4	4	4	32	80	1	4	4	4	4	16	80	1	72	80	1	4	4	4	4	16	80	1	4	4	4	4
3	2	1	4	1	2	1	2	7	4	4	3	4	4	4	23	76.6667	1	4	4	4	3	4	4	4	4	31	77.5	1	4	3	4	4	15	75	1	69	76.6667	1	3	4	4	3	14	70	2	4	4	4	4
3	3	2	4	2	1	1	2	7	4	2	4	3	3	3	19	63.3333	2	3	3	5	5	5	5	5	3	34	85	1	4	5	5	5	19	95	1	72	80	1	2	5	5	3	15	75	1	5	4	4	5
3	3	2	4	2	1	1	2	7	4	2	4	4	4	4	22	73.3333	2	4	4	4	4	4	4	4	4	32	80	1	4	4	4	4	16	80	1	70	77.7778	1	4	4	4	2	14	70	2	4	4	4	4
3	3	2	4	2	2	1	2	7	4	2	5	5	5	5	26	86.6667	1	5	5	5	5	5	5	5	5	40	100	1	5	5	5	5	20	100	1	86	95.5556	1	5	5	5	5	20	100	1	5	5	5	5
3	2	1	4	2	2	1	2	7	5	3	5	5	5	5	28	93.3333	1	5	5	4	4	4	4	3	5	34	85	1	4	5	5	5	19	95	1	81	90	1	5	3	4	5	17	85	1	5	3	4	5
3	2	1	4	2	1	1	1	4	5	1	5	5	5	5	26	86.6667	1	5	4	4	4	4	4	4	4	33	82.5	1	4	4	4	4	16	80	1	75	83.3333	1	2	4	4	4	14	70	2	4	4	4	4
3	3	1	4	2	2	1	2	7	5	5	5	5	5	5	30	100	1	5	5	5	5	5	5	5	5	40	100	1	5	5	5	5	20	100	1	90	100	1	5	5	4	5	19	95	1	5	5	5	5
3	3	1	4	2	1	1	2	7	5	5	4	5	4	5	28	93.3333	1	5	5	5	5	5	5	4	5	39	97.5	1	5	5	5	5	20	100	1	87	96.6667	1	5	4	5	5	19	95	1	5	5	5	5
3	3	1	4	1	1	1	2	7	4	2	4	4	4	4	22	73.3333	2	4	4	4	4	4	4	4	4	32	80	1	4	4	4	4	16	80	1	70	77.7778	1	4	4	4	2	14	70	2	4	4	4	4
3	3	2	4	2	2	1	2	7	4	4	4	4	4	4	24	80	1	4	4	4	4	5	4	5	4	34	85	1	5	5	5	4	19	95	1	77	85.5556	1	4	4	4	4	16	80	1	4	4	4	4
3	3	2	4	2	1	1	1	5	5	5	4	5	5	4	28	93.3333	1	5	5	4	5	5	5	5	4	38	95	1	5	5	4	5	19	95	1	85	94.4444	1	4	5	4	5	18	90	1	4	5	3	5
3	3	2	4	2	1	1	1	4	5	2	5	4	5	5	26	86.6667	1	5	5	4	5	4	4	4	4	35	87.5	1	4	4	3	4	15	75	1	76	84.4444	1	2	4	4	4	14	70	2	4	4	4	4
3	2	1	4	2	1	1	2	7	4	2	4	4	4	4	22	73.3333	2	4	4	3	3	3	4	4	4	29	72.5	2	4	4	4	4	16	80	1	67	74.4444	2	2	4	4	4	14	70	2	4	4	4	4
3	3	1	4	2	1	1	1	7	5	2	4	4	4	5	24	80	1	4	4	3	3	4	5	3	4	30	75	1	4	4	4	3	15	75	1	69	76.6667	1	2	5	4	2	13	65	2	4	4	4	4
3	3	1	4	2	1	1	1	1	5	2	4	4	4	4	23	76.6667	1	4	4	4	4	4	4	4	4	32	80	1	4	4	4	4	16	80	1	71	78.8889	1	4	4	4	4	16	80	1	5	5	5	4
3	3	1	4	1	1	1	2	7	4	2	3	4	4	4	21	70	2	4	4	4	4	4	4	4	4	32	80	1	4	4	4	4	16	80	1	69	76.6667	1	4	4	4	4	16	80	1	4	4	4	4
3	3	2	4	1	2	1	2	7	4	4	4	4	4	4	24	80	1	4	4	4	4	4	4	4	4	32	80	1	4	4	4	4	16	80	1	72	80	1	4	4	4	4	16	80	1	4	4	4	4
3	3	1	4	2	2	1	1	4	5	1	5	5	5	5	26	86.6667	1	5	5	5	5	5	5	5	5	40	100	1	5	5	5	5	20	100	1	86	95.5556	1	1	5	5	5	16	80	1	5	1	5	5
3	3	1	4	1	1	1	2	7	3	3	3	3	3	3	18	60	2	3	3	3	3	3	3	3	3	24	60	2	3	3	3	3	12	60	2	54	60	2	3	3	3	3	12	60	2	3	3	3	3
3	3	2	4	2	1	1	2	7	3	2	4	4	4	4	21	70	2	4	3	2	2	2	2	2	2	19	47.5	3	3	4	3	3	13	65	2	53	58.8889	2	3	3	3	3	12	60	2	3	2	3	3
3	3	1	4	2	1	1	1	3	5	1	5	5	4	4	24	80	1	4	4	3	3	5	4	4	4	31	77.5	1	5	5	5	4	19	95	1	74	82.2222	1	2	5	4	3	14	70	2	5	4	4	4
3	3	1	4	2	2	1	1	3	5	1	5	5	5	4	25	83.3333	1	4	5	3	4	5	4	5	4	34	85	1	5	5	4	4	18	90	1	77	85.5556	1	1	5	4	3	13	65	2	5	4	4	4
3	2	1	4	2	2	2	2	7	5	1	4	5	5	5	25	83.3333	1	5	5	5	5	5	5	5	5	40	100	1	5	5	4	4	18	90	1	83	92.2222	1	5	5	4	5	19	95	1	5	2	5	4
3	3	2	4	2	2	1	1	3	4	1	4	5	4	4	22	73.3333	2	4	5	4	4	4	4	4	5	34	85	1	5	5	4	4	18	90	1	74	82.2222	1	2	4	4	3	13	65	2	5	3	4	5
3	3	1	4	1	1	1	2	7	5	1	5	5	5	5	26	86.6667	1	5	5	5	4	5	5	4	5	38	95	1	5	5	4	4	18	90	1	82	91.1111	1	4	4	5	1	14	70	2	1	5	3	4
3	3	2	4	1	1	1	2	7	4	4	4	4	4	4	24	80	1	4	4	4	4	4	4	4	4	32	80	1	4	4	4	4	16	80	1	72	80	1	4	4	4	4	16	80	1	4	4	4	4
3	3	1	4	2	1	1	1	4	4	2	4	4	4	4	22	73.3333	2	4	4	4	4	4	4	4	3	31	77.5	1	4	4	4	4	16	80	1	69	76.6667	1	4	4	4	4	16	80	1	4	4	4	4
3	3	2	4	1	1	1	2	7	4	2	4	4	4	4	22	73.3333	2	4	4	4	4	4	4	4	4	32	80	1	4	4	4	4	16	80	1	70	77.7778	1	4	4	4	4	16	80	1	4	4	4	4
3	3	2	4	2	2	1	2	7	4	2	4	4	4	5	23	76.6667	1	5	5	4	4	5	5	4	4	36	90	1	4	5	5	4	18	90	1	77	85.5556	1	4	4	3	4	15	75	1	4	3	4	4
3	3	1	4	2	1	2	1	4	5	1	3	4	5	3	21	70	2	4	4	4	5	5	5	3	4	34	85	1	3	5	5	3	16	80	1	71	78.8889	1	2	4	4	2	12	60	2	4	4	4	4
3	3	2	4	1	1	1	2	7	4	2	5	5	4	5	25	83.3333	1	5	5	4	5	5	5	5	5	39	97.5	1	5	5	5	5	20	100	1	84	93.3333	1	2	5	5	5	17	85	1	5	5	5	5
3	3	2	4	1	1	1	2	7	3	3	4	4	4	4	22	73.3333	2	4	4	4	4	4	4	4	4	32	80	1	4	4	4	4	16	80	1	70	77.7778	1	4	4	4	4	16	80	1	4	4	4	4
3	3	2	4	1	1	1	2	7	4	2	4	5	5	5	25	83.3333	1	3	5	5	5	5	5	5	5	38	95	1	4	5	5	5	19	95	1	82	91.1111	1	2	5	5	5	17	85	1	5	3	5	3
3	2	1	4	1	1	1	2	7	4	4	4	4	4	4	24	80	1	5	4	4	4	4	4	4	4	33	82.5	1	4	4	4	4	16	80	1	73	81.1111	1	4	4	4	4	16	80	1	4	4	4	4
3	3	1	4	1	1	1	1	3	4	2	3	4	3	4	20	66.6667	2	4	4	4	4	4	4	4	4	32	80	1	4	4	4	4	16	80	1	68	75.5556	1	3	4	4	3	14	70	2	4	3	3	3
3	3	1	4	2	2	1	1	4	3	5	3	3	5	2	21	70	2	4	2	3	3	4	2	3	4	25	62.5	2	2	4	3	5	14	70	2	60	66.6667	2	3	2	1	3	9	45	3	1	2	3	5
3	3	2	4	1	1	1	1	6	4	4	4	4	4	4	24	80	1	4	4	4	4	4	4	4	4	32	80	1	4	4	4	4	16	80	1	72	80	1	4	4	4	4	16	80	1	4	4	4	4
3	3	1	4	1	1	1	2	7	5	3	4	5	5	4	26	86.6667	1	5	3	4	4	5	5	5	5	36	90	1	4	4	5	4	17	85	1	79	87.7778	1	4	2	4	5	15	75	1	4	5	4	5
3	3	2	4	2	1	1	2	7	4	3	4	4	3	4	22	73.3333	2	3	4	4	4	4	4	4	4	31	77.5	1	4	4	4	3	15	75	1	68	75.5556	1	2	4	4	3	13	65	2	5	4	3	3
3	3	1	4	1	1	1	2	7	4	4	4	4	4	4	24	80	1	4	4	4	4	4	4	4	4	32	80	1	4	4	4	4	16	80	1	72	80	1	4	4	4	4	16	80	1	4	4	4	4
3	3	2	4	1	1	1	1	1	5	2	5	5	5	5	27	90	1	4	5	4	5	5	4	4	5	36	90	1	5	5	5	4	19	95	1	82	91.1111	1	4	5	4	2	15	75	1	4	4	4	4
3	3	1	4	1	2	1	1	3	4	2	4	4	4	4	22	73.3333	2	4	4	4	4	4	4	4	4	32	80	1	3	4	4	4	15	75	1	69	76.6667	1	2	4	4	4	14	70	2	4	4	4	4
3	2	2	4	2	1	1	2	7	5	1	5	5	4	5	25	83.3333	1	4	4	4	5	4	4	4	5	34	85	1	5	5	4	5	19	95	1	78	86.6667	1	2	4	4	4	14	70	2	4	3	4	4
3	3	2	4	1	1	1	2	7	4	2	4	5	4	4	23	76.6667	1	4	4	4	4	4	4	4	4	32	80	1	5	4	4	3	16	80	1	71	78.8889	1	4	4	4	4	16	80	1	4	5	5	5
3	2	1	4	2	1	1	1	4	4	2	4	4	4	4	22	73.3333	2	4	4	4	4	5	4	4	4	33	82.5	1	5	5	5	4	19	95	1	74	82.2222	1	4	4	4	4	16	80	1	4	4	4	4
3	2	2	4	2	2	1	2	7	4	3	3	3	3	3	19	63.3333	2	3	3	3	3	3	4	4	4	27	67.5	2	4	4	4	4	16	80	1	62	68.8889	2	4	4	3	4	15	75	1	4	4	4	4
3	2	1	4	2	1	1	2	7	5	2	4	4	4	4	23	76.6667	1	4	4	4	4	4	4	4	4	32	80	1	4	4	4	4	16	80	1	71	78.8889	1	2	4	4	3	13	65	2	4	4	4	4
[truncated: 47 more columns]
